# Supplementary material for: Comparative analysis of racial differences in breast tumor microbiome
Source: Sci Rep. 2020 Aug 24;10:14116. doi: 10.1038/s41598-020-71102-x (PMC7445256; doi:10.1038/s41598-020-71102-x)
Supplement: Supplementary file 2 — Supplementary Table S2. [file 41598_2020_71102_MOESM2_ESM.xlsx]

## Sheet: Sheet1
Table S2. Microbial abundance of tumor (n) and adjacent normal (n) tissue at different taxonomic levels. a set, first sequencing set from TNBC WNH (n=6), TNBC BNH (n=7), TPBC WNH (n=7), and TPBC BNH (n=3) patients; b set, second sequencing set from TNBC WNH patients (n=10). TNBC, triple negative breast cancer; TPBC, triple positive breast cancer; BNH, Black non-Hispanic; WNH, White non-Hispanic
a set
			Tumor Type	TNBC																										TPBC
			Ethnicity	WNH												BNH														WNH														BNH
			Tissue Type	Tumor						Normal						Tumor							Normal							Tumor							Normal							Tumor			Normal
	phylum	rankID	Sample	1t	2t	3t	4t	5t	6t	9n	10n	11n	12n	13n	14n	17t	18t	19t	20t	21t	22t	23t	24n	25n	26n	27n	28n	29n	30n	31t	32t	33t	34t	35t	36t	37t	38n	39n	40n	41n	42n	43n	44n	45t	46t	47t	48n	49n	50n
		0.2.3	p__Acidobacteria	0	0	0	0	0	0	0	0	0	0	0	0	369	0	0	0	0	0	0	0	0	0	1	0	0	0	1	0	0	0	55	0	0	0	1	0	0	0	59	0	0	0	0	0	0	0
		0.2.4	p__Actinobacteria	2685	1586	980	1447	823	2440	1529	1634	3021	2310	884	2810	2022	119	312	615	1395	304	416	3923	7906	4306	2010	2174	2334	2047	267	2349	11499	2944	2383	3195	224	647	3593	3012	2749	5231	2320	3481	1175	1603	2258	2474	10599	1841
		0.2.10	p__Bacteroidetes	481	292	440	653	69	126	469	0	227	72	0	1	31	0	87	0	101	0	3161	64	109	1015	287	376	273	14	3	113	86	422	15	21	9	6	2464	224	298	486	0	171	282	74	40	374	0	0
		0.2.15	p__Chlorobi	0	0	0	0	0	0	0	0	0	0	0	0	0	0	0	0	0	0	0	0	0	0	0	0	0	0	0	0	0	0	0	0	0	0	0	0	0	0	1	0	0	0	0	0	0	0
		0.2.16	p__Chloroflexi	0	0	0	0	0	1	0	0	0	1	0	0	0	0	2	0	0	0	14	0	0	0	0	0	200	0	0	0	0	0	112	0	0	0	0	618	0	140	25	0	2	95	0	0	0	0
		0.2.18	p__Cyanobacteria	0	0	0	90	0	0	0	0	0	0	0	0	1	2	0	0	0	0	0	0	768	0	19	0	0	0	0	0	1	0	0	0	0	137	78	0	47	0	0	0	0	0	0	0	0	0
		0.2.24	p__FBP	0	0	0	0	0	0	0	0	0	0	0	0	0	0	0	0	0	0	0	0	0	0	0	0	0	0	0	0	0	0	0	0	0	0	0	0	0	0	0	256	0	0	0	0	0	0
		0.2.27	p__Firmicutes	766	2887	1561	593	2775	3592	403	682	9968	1540	6017	190	883	104	554	147	1049	392	5578	718	1931	940	2879	1341	1553	828	312	1949	8642	29224	1966	522	239	416	2300	8392	4410	1455	1004	1806	3458	2868	1630	1402	425	554
		0.2.28	p__Fusobacteria	0	107	0	0	0	0	177	0	0	0	0	0	0	0	33	1	0	0	2269	0	0	468	0	307	0	0	0	0	0	0	487	0	15	0	0	0	142	0	305	0	76	0	0	0	0	0
		0.2.34	p__Gemmatimonadetes	0	0	0	0	0	49	0	0	0	0	0	0	0	19	0	0	0	0	0	0	0	0	0	0	0	0	0	0	0	0	0	0	0	0	0	0	0	0	0	0	0	0	0	1	0	0
		0.2.48	p__Nitrospirae	1	0	0	0	0	0	0	0	0	0	0	0	0	0	0	0	0	0	0	0	0	0	0	0	0	0	0	0	0	0	0	0	0	0	0	0	0	0	0	0	0	0	0	0	0	0
		0.2.50	p__OD1	0	0	0	0	0	0	0	0	0	0	0	0	0	0	0	0	0	0	0	0	0	0	0	0	0	0	0	0	0	1	0	0	0	0	0	0	0	0	1	0	0	0	1	0	0	0
		0.2.58	p__Planctomycetes	369	0	0	129	0	0	1	0	0	0	0	0	0	0	0	0	0	1	0	0	0	0	0	0	0	0	0	0	0	0	0	0	0	0	1	0	0	110	0	119	0	0	0	0	0	0
		0.2.60	p__Proteobacteria	6205	12103	5639	8286	4378	3460	8332	8564	7846	9338	6197	10474	16908	1065	744	1706	7261	3813	18361	6289	11247	5144	4842	6492	7824	12156	655	6521	2670	406	9114	14576	861	9820	11901	7873	5544	8597	8604	11192	6804	6720	6118	8378	3467	9799
		0.2.65	p__Spirochaetes	0	0	0	0	0	0	0	0	0	0	0	1	0	0	0	0	0	0	0	0	0	0	0	0	0	0	0	0	0	0	0	0	13	0	0	0	0	0	0	0	0	0	0	0	0	0
		0.2.66	p__Synergistetes	0	0	0	0	0	0	0	0	0	0	0	0	0	0	0	0	0	0	36	0	0	0	0	0	0	0	0	0	0	0	0	0	0	0	0	0	0	0	0	0	0	0	0	0	0	0
		0.2.68	p__TM6	0	0	0	0	0	0	0	0	0	0	0	0	0	0	0	0	0	0	0	0	0	0	0	0	0	0	0	0	0	4	0	0	0	0	0	0	0	0	0	0	0	0	0	0	0	0
		0.2.69	p__TM7	1	0	0	0	0	0	0	0	0	0	0	0	0	0	0	0	0	0	0	0	0	125	0	0	0	0	0	0	0	0	0	0	29	0	0	0	0	0	0	0	0	70	0	0	0	0
		0.2.74	p__Verrucomicrobia	0	0	0	1	0	0	0	0	0	0	0	0	293	0	1	0	0	0	2	0	0	0	0	0	1	0	0	0	0	0	0	0	0	0	0	0	0	0	0	0	0	0	0	0	1	0
		0.2.85	p__[Thermi]	211	18	0	98	0	0	0	0	0	0	0	0	0	0	8	0	0	0	0	22	898	219	0	95	265	0	0	45	0	1	0	38	0	62	120	19	43	0	0	0	0	242	18	177	183	0
		0.2.86	unclassified	2	1	0	1	17	159	1	0	0	2	0	1	5	0	10	0	0	0	4	0	4	60	4	0	180	0	0	0	1	0	1	0	1	0	2	0	1	0	193	252	0	2	2	1	0	3
	class	rankID	Sample	1t	2t	3t	4t	5t	6t	9n	10n	11n	12n	13n	14n	17t	18t	19t	20t	21t	22t	23t	24n	25n	26n	27n	28n	29n	30n	31t	32t	33t	34t	35t	36t	37t	38n	39n	40n	41n	42n	43n	44n	45t	46t	47t	48n	49n	50n
		0.2.3.4	c__Acidobacteria-6	0	0	0	0	0	0	0	0	0	0	0	0	369	0	0	0	0	0	0	0	0	0	1	0	0	0	1	0	0	0	55	0	0	0	1	0	0	0	0	0	0	0	0	0	0	0
		0.2.3.18	c__[Chloracidobacteria]	0	0	0	0	0	0	0	0	0	0	0	0	0	0	0	0	0	0	0	0	0	0	0	0	0	0	0	0	0	0	0	0	0	0	0	0	0	0	59	0	0	0	0	0	0	0
		0.2.4.1	c__Acidimicrobiia	0	0	0	0	0	0	0	0	0	0	0	0	0	0	0	0	0	0	0	0	0	0	0	0	0	0	1	117	0	0	0	0	0	0	0	1	0	1	1	2	0	0	0	0	0	0
		0.2.4.2	c__Actinobacteria	2220	1255	438	790	484	1986	1098	96	2185	777	524	1727	1115	57	192	367	974	250	121	3332	7167	2803	1468	1799	1787	1255	222	1757	11100	2911	1079	2612	98	446	2472	2075	1637	3842	1050	1527	697	1207	1199	1589	10283	807
		0.2.4.3	c__Coriobacteriia	0	0	0	0	0	0	0	0	0	0	0	0	0	0	0	0	0	0	1	14	0	0	33	0	0	0	0	0	0	0	0	0	0	1	0	0	0	0	0	0	32	0	15	0	0	0
		0.2.4.5	c__MB-A2-108	0	0	0	0	0	0	0	0	0	0	0	0	0	0	0	0	0	0	0	0	0	0	0	0	0	0	0	0	0	0	0	0	10	0	0	0	0	0	0	0	0	0	0	0	0	0
		0.2.4.6	c__Nitriliruptoria	0	0	0	0	0	0	0	0	0	0	0	0	0	0	0	0	0	0	0	0	0	0	0	0	0	0	0	0	0	0	0	0	0	0	0	0	459	0	0	0	0	0	0	0	0	0
		0.2.4.8	c__Rubrobacteria	465	330	542	644	339	260	431	1538	836	1533	360	1082	532	62	120	248	421	54	294	577	739	1480	509	375	532	792	44	448	399	33	1304	582	116	200	1119	936	532	1388	1268	1952	446	396	1044	885	316	963
		0.2.4.9	c__Thermoleophilia	0	1	0	0	0	194	0	0	0	0	0	0	375	0	0	0	0	0	0	0	0	23	0	0	15	0	0	27	0	0	0	0	0	0	2	0	121	0	0	0	0	0	0	0	0	71
		0.2.4.10	unclassified	0	0	0	13	0	0	0	0	0	0	0	1	0	0	0	0	0	0	0	0	0	0	0	0	0	0	0	0	0	0	0	1	0	0	0	0	0	0	1	0	0	0	0	0	0	0
		0.2.10.3	c__Bacteroidia	4	180	71	0	0	1	10	0	227	72	0	0	0	0	23	0	0	0	3144	0	0	572	109	69	0	0	3	0	6	420	0	1	8	2	584	2	285	104	0	0	274	51	0	0	0	0
		0.2.10.4	c__Cytophagia	184	112	0	585	0	125	0	0	0	0	0	0	0	0	11	0	0	0	3	0	0	0	0	307	0	0	0	0	65	0	0	0	0	0	27	0	12	288	0	0	0	0	0	0	0	0
		0.2.10.5	c__Flavobacteriia	72	0	367	68	69	0	459	0	0	0	0	1	31	0	51	0	45	0	12	64	109	296	178	0	273	14	0	113	15	0	15	20	1	0	1753	0	0	94	0	132	8	23	39	374	0	0
		0.2.10.8	c__Sphingobacteriia	60	0	2	0	0	0	0	0	0	0	0	0	0	0	2	0	56	0	0	0	0	0	0	0	0	0	0	0	0	2	0	0	0	4	100	0	0	0	0	0	0	0	0	0	0	0
		0.2.10.11	c__[Saprospirae]	161	0	0	0	0	0	0	0	0	0	0	0	0	0	0	0	0	0	0	0	0	147	0	0	0	0	0	0	0	0	0	0	0	0	0	222	0	0	0	39	0	0	1	0	0	0
		0.2.10.12	unclassified	0	0	0	0	0	0	0	0	0	0	0	0	0	0	0	0	0	0	2	0	0	0	0	0	0	0	0	0	0	0	0	0	0	0	0	0	1	0	0	0	0	0	0	0	0	0
		0.2.15.4	c__OPB56	0	0	0	0	0	0	0	0	0	0	0	0	0	0	0	0	0	0	0	0	0	0	0	0	0	0	0	0	0	0	0	0	0	0	0	0	0	0	1	0	0	0	0	0	0	0
		0.2.16.2	c__C0119	0	0	0	0	0	0	0	0	0	0	0	0	0	0	0	0	0	0	0	0	0	0	0	0	0	0	0	0	0	0	112	0	0	0	0	0	0	0	0	0	0	0	0	0	0	0
		0.2.16.3	c__Chloroflexi	0	0	0	0	0	0	0	0	0	0	0	0	0	0	0	0	0	0	0	0	0	0	0	0	0	0	0	0	0	0	0	0	0	0	0	0	0	140	0	0	0	0	0	0	0	0
		0.2.16.5	c__Ellin6529	0	0	0	0	0	0	0	0	0	0	0	0	0	0	0	0	0	0	0	0	0	0	0	0	200	0	0	0	0	0	0	0	0	0	0	0	0	0	0	0	0	0	0	0	0	0
		0.2.16.14	c__TK10	0	0	0	0	0	1	0	0	0	0	0	0	0	0	0	0	0	0	0	0	0	0	0	0	0	0	0	0	0	0	0	0	0	0	0	0	0	0	0	0	0	0	0	0	0	0
		0.2.16.16	c__Thermomicrobia	0	0	0	0	0	0	0	0	0	1	0	0	0	0	2	0	0	0	14	0	0	0	0	0	0	0	0	0	0	0	0	0	0	0	0	618	0	0	25	0	2	95	0	0	0	0
		0.2.18.1	c__4C0d-2	0	0	0	0	0	0	0	0	0	0	0	0	0	0	0	0	0	0	0	0	0	0	0	0	0	0	0	0	1	0	0	0	0	137	78	0	47	0	0	0	0	0	0	0	0	0
		0.2.18.5	c__Nostocophycideae	0	0	0	90	0	0	0	0	0	0	0	0	0	0	0	0	0	0	0	0	0	0	0	0	0	0	0	0	0	0	0	0	0	0	0	0	0	0	0	0	0	0	0	0	0	0
		0.2.18.6	c__Oscillatoriophycideae	0	0	0	0	0	0	0	0	0	0	0	0	0	2	0	0	0	0	0	0	768	0	0	0	0	0	0	0	0	0	0	0	0	0	0	0	0	0	0	0	0	0	0	0	0	0
		0.2.18.8	unclassified	0	0	0	0	0	0	0	0	0	0	0	0	1	0	0	0	0	0	0	0	0	0	19	0	0	0	0	0	0	0	0	0	0	0	0	0	0	0	0	0	0	0	0	0	0	0
		0.2.24.1	unclassified	0	0	0	0	0	0	0	0	0	0	0	0	0	0	0	0	0	0	0	0	0	0	0	0	0	0	0	0	0	0	0	0	0	0	0	0	0	0	0	256	0	0	0	0	0	0
		0.2.27.2	c__Bacilli	596	1480	536	593	2775	3199	249	81	9210	1540	5663	189	882	102	540	146	893	321	1026	716	1930	806	2156	913	737	453	224	1855	7464	6199	1291	489	234	411	2252	8387	1768	1224	948	927	1918	2420	1162	1402	404	512
		0.2.27.3	c__Clostridia	169	1406	1025	0	0	390	154	601	687	0	354	1	1	2	14	1	156	71	4528	2	1	134	721	428	718	375	88	94	1178	23025	675	33	5	5	48	5	2642	231	2	466	1539	448	468	0	21	42
		0.2.27.4	c__Erysipelotrichi	1	1	0	0	0	0	0	0	0	0	0	0	0	0	0	0	0	0	24	0	0	0	0	0	98	0	0	0	0	0	0	0	0	0	0	0	0	0	54	413	1	0	0	0	0	0
		0.2.27.6	unclassified	0	0	0	0	0	3	0	0	71	0	0	0	0	0	0	0	0	0	0	0	0	0	2	0	0	0	0	0	0	0	0	0	0	0	0	0	0	0	0	0	0	0	0	0	0	0
		0.2.28.1	c__Fusobacteriia	0	107	0	0	0	0	177	0	0	0	0	0	0	0	33	1	0	0	2269	0	0	468	0	307	0	0	0	0	0	0	487	0	15	0	0	0	142	0	305	0	76	0	0	0	0	0
		0.2.34.7	c__Gemmatimonadetes	0	0	0	0	0	49	0	0	0	0	0	0	0	19	0	0	0	0	0	0	0	0	0	0	0	0	0	0	0	0	0	0	0	0	0	0	0	0	0	0	0	0	0	1	0	0
		0.2.48.1	c__Nitrospira	1	0	0	0	0	0	0	0	0	0	0	0	0	0	0	0	0	0	0	0	0	0	0	0	0	0	0	0	0	0	0	0	0	0	0	0	0	0	0	0	0	0	0	0	0	0
		0.2.50.4	c__ZB2	0	0	0	0	0	0	0	0	0	0	0	0	0	0	0	0	0	0	0	0	0	0	0	0	0	0	0	0	0	1	0	0	0	0	0	0	0	0	1	0	0	0	1	0	0	0
		0.2.58.6	c__Phycisphaerae	368	0	0	0	0	0	1	0	0	0	0	0	0	0	0	0	0	1	0	0	0	0	0	0	0	0	0	0	0	0	0	0	0	0	0	0	0	0	0	0	0	0	0	0	0	0
		0.2.58.9	c__Planctomycetia	1	0	0	129	0	0	0	0	0	0	0	0	0	0	0	0	0	0	0	0	0	0	0	0	0	0	0	0	0	0	0	0	0	0	1	0	0	110	0	119	0	0	0	0	0	0
		0.2.60.1	c__Alphaproteobacteria	2676	3404	1557	2861	2297	1204	2571	4656	4174	2925	2021	2037	7723	226	198	661	2240	1339	701	1483	2675	1170	2952	2507	2746	5233	195	2953	328	92	2833	7545	328	4254	4089	2548	1767	1504	1537	3606	1764	2475	1814	1840	1852	3975
		0.2.60.2	c__Betaproteobacteria	2956	5021	3272	5062	1679	1954	4466	3117	3489	5488	2871	6214	7667	337	429	952	4923	2258	1033	4505	6344	3430	1295	3089	3668	4780	363	2721	1390	280	4085	4887	456	4200	5515	4895	2872	3319	4004	5501	3781	3443	4149	4735	1243	4885
		0.2.60.3	c__Deltaproteobacteria	0	2	0	0	0	0	0	0	0	0	0	0	0	0	0	0	0	0	0	0	0	0	0	0	330	0	0	0	0	0	0	0	0	0	1	0	0	0	0	0	118	0	10	0	0	0
		0.2.60.4	c__Epsilonproteobacteria	0	0	0	0	0	0	17	0	0	0	0	0	0	0	0	0	0	0	456	0	0	0	50	0	0	0	0	0	0	0	0	0	0	0	0	0	0	0	0	0	0	0	0	0	0	0
		0.2.60.5	c__Gammaproteobacteria	573	3676	810	363	402	302	1278	791	183	925	1305	2223	1517	502	117	93	98	216	16170	301	2228	544	545	896	1080	2142	97	847	952	34	2196	2143	77	1366	2296	430	905	3774	3063	2085	1140	632	145	1803	372	939
		0.2.60.8	unclassified	0	0	0	0	0	0	0	0	0	0	0	0	1	0	0	0	0	0	1	0	0	0	0	0	0	1	0	0	0	0	0	1	0	0	0	0	0	0	0	0	1	170	0	0	0	0
		0.2.65.3	c__Spirochaetes	0	0	0	0	0	0	0	0	0	0	0	1	0	0	0	0	0	0	0	0	0	0	0	0	0	0	0	0	0	0	0	0	13	0	0	0	0	0	0	0	0	0	0	0	0	0
		0.2.66.1	c__Synergistia	0	0	0	0	0	0	0	0	0	0	0	0	0	0	0	0	0	0	36	0	0	0	0	0	0	0	0	0	0	0	0	0	0	0	0	0	0	0	0	0	0	0	0	0	0	0
		0.2.68.3	c__SJA-4	0	0	0	0	0	0	0	0	0	0	0	0	0	0	0	0	0	0	0	0	0	0	0	0	0	0	0	0	0	4	0	0	0	0	0	0	0	0	0	0	0	0	0	0	0	0
		0.2.69.3	c__TM7-1	0	0	0	0	0	0	0	0	0	0	0	0	0	0	0	0	0	0	0	0	0	0	0	0	0	0	0	0	0	0	0	0	0	0	0	0	0	0	0	0	0	69	0	0	0	0
		0.2.69.4	c__TM7-3	0	0	0	0	0	0	0	0	0	0	0	0	0	0	0	0	0	0	0	0	0	125	0	0	0	0	0	0	0	0	0	0	29	0	0	0	0	0	0	0	0	0	0	0	0	0
		0.2.69.5	unclassified	1	0	0	0	0	0	0	0	0	0	0	0	0	0	0	0	0	0	0	0	0	0	0	0	0	0	0	0	0	0	0	0	0	0	0	0	0	0	0	0	0	1	0	0	0	0
		0.2.74.1	c__Opitutae	0	0	0	1	0	0	0	0	0	0	0	0	0	0	0	0	0	0	1	0	0	0	0	0	0	0	0	0	0	0	0	0	0	0	0	0	0	0	0	0	0	0	0	0	0	0
		0.2.74.3	c__Verrucomicrobiae	0	0	0	0	0	0	0	0	0	0	0	0	0	0	1	0	0	0	1	0	0	0	0	0	0	0	0	0	0	0	0	0	0	0	0	0	0	0	0	0	0	0	0	0	0	0
		0.2.74.5	c__[Pedosphaerae]	0	0	0	0	0	0	0	0	0	0	0	0	292	0	0	0	0	0	0	0	0	0	0	0	0	0	0	0	0	0	0	0	0	0	0	0	0	0	0	0	0	0	0	0	1	0
		0.2.74.6	c__[Spartobacteria]	0	0	0	0	0	0	0	0	0	0	0	0	0	0	0	0	0	0	0	0	0	0	0	0	1	0	0	0	0	0	0	0	0	0	0	0	0	0	0	0	0	0	0	0	0	0
		0.2.74.7	unclassified	0	0	0	0	0	0	0	0	0	0	0	0	1	0	0	0	0	0	0	0	0	0	0	0	0	0	0	0	0	0	0	0	0	0	0	0	0	0	0	0	0	0	0	0	0	0
		0.2.85.1	c__Deinococci	211	18	0	98	0	0	0	0	0	0	0	0	0	0	8	0	0	0	0	22	898	219	0	95	265	0	0	45	0	1	0	38	0	62	120	19	43	0	0	0	0	242	18	177	183	0
		0.2.86.1	unclassified	2	1	0	1	17	159	1	0	0	2	0	1	5	0	10	0	0	0	4	0	4	60	4	0	180	0	0	0	1	0	1	0	1	0	2	0	1	0	193	252	0	2	2	1	0	3
	order	rankID	Sample	1t	2t	3t	4t	5t	6t	9n	10n	11n	12n	13n	14n	17t	18t	19t	20t	21t	22t	23t	24n	25n	26n	27n	28n	29n	30n	31t	32t	33t	34t	35t	36t	37t	38n	39n	40n	41n	42n	43n	44n	45t	46t	47t	48n	49n	50n
		0.2.3.4.3	o__iii1-15	0	0	0	0	0	0	0	0	0	0	0	0	369	0	0	0	0	0	0	0	0	0	1	0	0	0	1	0	0	0	55	0	0	0	1	0	0	0	0	0	0	0	0	0	0	0
		0.2.3.18.5	o__RB41	0	0	0	0	0	0	0	0	0	0	0	0	0	0	0	0	0	0	0	0	0	0	0	0	0	0	0	0	0	0	0	0	0	0	0	0	0	0	59	0	0	0	0	0	0	0
		0.2.4.1.1	o__Acidimicrobiales	0	0	0	0	0	0	0	0	0	0	0	0	0	0	0	0	0	0	0	0	0	0	0	0	0	0	1	117	0	0	0	0	0	0	0	1	0	1	1	2	0	0	0	0	0	0
		0.2.4.2.1	o__Actinomycetales	2086	1255	438	790	484	1319	1089	96	2185	777	524	1727	1078	43	192	367	974	97	121	3331	7167	2803	1263	1799	1748	1255	222	1757	11079	2901	984	2610	98	446	2472	2075	1559	3842	816	1426	697	1207	1199	1588	10283	807
		0.2.4.2.2	o__Bifidobacteriales	134	0	0	0	0	667	9	0	0	0	0	0	37	14	0	0	0	153	0	1	0	0	205	0	39	0	0	0	21	10	95	2	0	0	0	0	0	0	234	101	0	0	0	1	0	0
		0.2.4.2.3	o__Micrococcales	0	0	0	0	0	0	0	0	0	0	0	0	0	0	0	0	0	0	0	0	0	0	0	0	0	0	0	0	0	0	0	0	0	0	0	0	78	0	0	0	0	0	0	0	0	0
		0.2.4.3.1	o__Coriobacteriales	0	0	0	0	0	0	0	0	0	0	0	0	0	0	0	0	0	0	1	14	0	0	33	0	0	0	0	0	0	0	0	0	0	1	0	0	0	0	0	0	32	0	15	0	0	0
		0.2.4.5.1	o__0319-7L14	0	0	0	0	0	0	0	0	0	0	0	0	0	0	0	0	0	0	0	0	0	0	0	0	0	0	0	0	0	0	0	0	10	0	0	0	0	0	0	0	0	0	0	0	0	0
		0.2.4.6.1	o__Euzebyales	0	0	0	0	0	0	0	0	0	0	0	0	0	0	0	0	0	0	0	0	0	0	0	0	0	0	0	0	0	0	0	0	0	0	0	0	459	0	0	0	0	0	0	0	0	0
		0.2.4.8.1	o__Rubrobacterales	465	330	542	644	339	260	431	1538	836	1533	360	1082	532	62	120	248	421	54	294	577	739	1480	509	375	532	792	44	448	399	33	1304	582	116	200	1119	936	532	1388	1268	1952	446	396	1044	885	316	963
		0.2.4.9.1	o__Gaiellales	0	1	0	0	0	194	0	0	0	0	0	0	0	0	0	0	0	0	0	0	0	0	0	0	0	0	0	15	0	0	0	0	0	0	2	0	0	0	0	0	0	0	0	0	0	0
		0.2.4.9.2	o__Solirubrobacterales	0	0	0	0	0	0	0	0	0	0	0	0	375	0	0	0	0	0	0	0	0	23	0	0	15	0	0	12	0	0	0	0	0	0	0	0	121	0	0	0	0	0	0	0	0	71
		0.2.4.10.1	unclassified	0	0	0	13	0	0	0	0	0	0	0	1	0	0	0	0	0	0	0	0	0	0	0	0	0	0	0	0	0	0	0	1	0	0	0	0	0	0	1	0	0	0	0	0	0	0
		0.2.10.3.1	o__Bacteroidales	4	180	71	0	0	1	10	0	227	72	0	0	0	0	23	0	0	0	3144	0	0	572	109	69	0	0	3	0	6	420	0	1	8	2	584	2	285	104	0	0	274	51	0	0	0	0
		0.2.10.4.1	o__Cytophagales	184	112	0	585	0	125	0	0	0	0	0	0	0	0	11	0	0	0	3	0	0	0	0	307	0	0	0	0	65	0	0	0	0	0	27	0	12	288	0	0	0	0	0	0	0	0
		0.2.10.5.1	o__Flavobacteriales	72	0	367	68	69	0	459	0	0	0	0	1	31	0	51	0	45	0	12	64	109	296	178	0	273	14	0	113	15	0	15	20	1	0	1753	0	0	94	0	132	8	23	39	374	0	0
		0.2.10.8.1	o__Sphingobacteriales	60	0	2	0	0	0	0	0	0	0	0	0	0	0	2	0	56	0	0	0	0	0	0	0	0	0	0	0	0	2	0	0	0	4	100	0	0	0	0	0	0	0	0	0	0	0
		0.2.10.11.1	o__[Saprospirales]	161	0	0	0	0	0	0	0	0	0	0	0	0	0	0	0	0	0	0	0	0	147	0	0	0	0	0	0	0	0	0	0	0	0	0	222	0	0	0	39	0	0	1	0	0	0
		0.2.10.12.1	unclassified	0	0	0	0	0	0	0	0	0	0	0	0	0	0	0	0	0	0	2	0	0	0	0	0	0	0	0	0	0	0	0	0	0	0	0	0	1	0	0	0	0	0	0	0	0	0
		0.2.15.4.1	unclassified	0	0	0	0	0	0	0	0	0	0	0	0	0	0	0	0	0	0	0	0	0	0	0	0	0	0	0	0	0	0	0	0	0	0	0	0	0	0	1	0	0	0	0	0	0	0
		0.2.16.2.1	unclassified	0	0	0	0	0	0	0	0	0	0	0	0	0	0	0	0	0	0	0	0	0	0	0	0	0	0	0	0	0	0	112	0	0	0	0	0	0	0	0	0	0	0	0	0	0	0
		0.2.16.3.1	o__AKIW781	0	0	0	0	0	0	0	0	0	0	0	0	0	0	0	0	0	0	0	0	0	0	0	0	0	0	0	0	0	0	0	0	0	0	0	0	0	140	0	0	0	0	0	0	0	0
		0.2.16.5.1	unclassified	0	0	0	0	0	0	0	0	0	0	0	0	0	0	0	0	0	0	0	0	0	0	0	0	200	0	0	0	0	0	0	0	0	0	0	0	0	0	0	0	0	0	0	0	0	0
		0.2.16.14.1	o__AKYG885	0	0	0	0	0	1	0	0	0	0	0	0	0	0	0	0	0	0	0	0	0	0	0	0	0	0	0	0	0	0	0	0	0	0	0	0	0	0	0	0	0	0	0	0	0	0
		0.2.16.16.3	o__JG30-KF-CM45	0	0	0	0	0	0	0	0	0	1	0	0	0	0	2	0	0	0	14	0	0	0	0	0	0	0	0	0	0	0	0	0	0	0	0	618	0	0	23	0	2	95	0	0	0	0
		0.2.16.16.6	unclassified	0	0	0	0	0	0	0	0	0	0	0	0	0	0	0	0	0	0	0	0	0	0	0	0	0	0	0	0	0	0	0	0	0	0	0	0	0	0	2	0	0	0	0	0	0	0
		0.2.18.1.1	o__MLE1-12	0	0	0	0	0	0	0	0	0	0	0	0	0	0	0	0	0	0	0	0	0	0	0	0	0	0	0	0	0	0	0	0	0	137	78	0	47	0	0	0	0	0	0	0	0	0
		0.2.18.1.4	o__YS2	0	0	0	0	0	0	0	0	0	0	0	0	0	0	0	0	0	0	0	0	0	0	0	0	0	0	0	0	1	0	0	0	0	0	0	0	0	0	0	0	0	0	0	0	0	0
		0.2.18.5.1	o__Nostocales	0	0	0	90	0	0	0	0	0	0	0	0	0	0	0	0	0	0	0	0	0	0	0	0	0	0	0	0	0	0	0	0	0	0	0	0	0	0	0	0	0	0	0	0	0	0
		0.2.18.6.1	o__Chroococcales	0	0	0	0	0	0	0	0	0	0	0	0	0	2	0	0	0	0	0	0	768	0	0	0	0	0	0	0	0	0	0	0	0	0	0	0	0	0	0	0	0	0	0	0	0	0
		0.2.18.8.1	unclassified	0	0	0	0	0	0	0	0	0	0	0	0	1	0	0	0	0	0	0	0	0	0	19	0	0	0	0	0	0	0	0	0	0	0	0	0	0	0	0	0	0	0	0	0	0	0
		0.2.24.1.1	unclassified	0	0	0	0	0	0	0	0	0	0	0	0	0	0	0	0	0	0	0	0	0	0	0	0	0	0	0	0	0	0	0	0	0	0	0	0	0	0	0	256	0	0	0	0	0	0
		0.2.27.2.1	o__Bacillales	576	1188	528	525	2348	880	107	81	9210	654	3687	189	882	85	132	146	807	321	294	674	1929	558	2131	667	736	453	144	1131	7355	6195	888	489	140	131	2078	8110	1380	1155	946	417	1096	1630	818	789	357	512
		0.2.27.2.2	o__Gemellales	0	65	0	0	0	0	0	0	0	0	0	0	0	0	0	0	60	0	294	0	0	0	0	0	0	0	0	133	0	0	0	0	0	0	0	0	0	0	0	0	0	45	0	0	8	0
		0.2.27.2.4	o__Lactobacillales	20	227	8	68	427	2319	142	0	0	886	1976	0	0	17	408	0	26	0	438	42	1	248	25	246	1	0	80	591	109	4	403	0	94	280	174	277	388	69	2	510	591	745	344	613	39	0
		0.2.27.2.5	o__Turicibacterales	0	0	0	0	0	0	0	0	0	0	0	0	0	0	0	0	0	0	0	0	0	0	0	0	0	0	0	0	0	0	0	0	0	0	0	0	0	0	0	0	231	0	0	0	0	0
		0.2.27.3.2	o__Clostridiales	169	1405	1025	0	0	390	154	601	687	0	354	1	1	2	14	1	156	71	4528	2	1	134	721	428	718	375	88	94	1178	23025	675	33	5	5	48	5	2642	231	2	466	1539	448	468	0	21	42
		0.2.27.3.6	o__OPB54	0	1	0	0	0	0	0	0	0	0	0	0	0	0	0	0	0	0	0	0	0	0	0	0	0	0	0	0	0	0	0	0	0	0	0	0	0	0	0	0	0	0	0	0	0	0
		0.2.27.4.1	o__Erysipelotrichales	1	1	0	0	0	0	0	0	0	0	0	0	0	0	0	0	0	0	24	0	0	0	0	0	98	0	0	0	0	0	0	0	0	0	0	0	0	0	54	413	1	0	0	0	0	0
		0.2.27.6.1	unclassified	0	0	0	0	0	3	0	0	71	0	0	0	0	0	0	0	0	0	0	0	0	0	2	0	0	0	0	0	0	0	0	0	0	0	0	0	0	0	0	0	0	0	0	0	0	0
		0.2.28.1.1	o__Fusobacteriales	0	107	0	0	0	0	177	0	0	0	0	0	0	0	33	1	0	0	2269	0	0	468	0	307	0	0	0	0	0	0	487	0	15	0	0	0	142	0	305	0	76	0	0	0	0	0
		0.2.34.7.6	unclassified	0	0	0	0	0	49	0	0	0	0	0	0	0	19	0	0	0	0	0	0	0	0	0	0	0	0	0	0	0	0	0	0	0	0	0	0	0	0	0	0	0	0	0	1	0	0
		0.2.48.1.1	o__Nitrospirales	1	0	0	0	0	0	0	0	0	0	0	0	0	0	0	0	0	0	0	0	0	0	0	0	0	0	0	0	0	0	0	0	0	0	0	0	0	0	0	0	0	0	0	0	0	0
		0.2.50.4.1	unclassified	0	0	0	0	0	0	0	0	0	0	0	0	0	0	0	0	0	0	0	0	0	0	0	0	0	0	0	0	0	1	0	0	0	0	0	0	0	0	1	0	0	0	1	0	0	0
		0.2.58.6.3	o__CCM11a	0	0	0	0	0	0	1	0	0	0	0	0	0	0	0	0	0	0	0	0	0	0	0	0	0	0	0	0	0	0	0	0	0	0	0	0	0	0	0	0	0	0	0	0	0	0
		0.2.58.6.6	o__MSBL9	1	0	0	0	0	0	0	0	0	0	0	0	0	0	0	0	0	0	0	0	0	0	0	0	0	0	0	0	0	0	0	0	0	0	0	0	0	0	0	0	0	0	0	0	0	0
		0.2.58.6.13	o__WD2101	367	0	0	0	0	0	0	0	0	0	0	0	0	0	0	0	0	1	0	0	0	0	0	0	0	0	0	0	0	0	0	0	0	0	0	0	0	0	0	0	0	0	0	0	0	0
		0.2.58.9.2	o__Gemmatales	0	0	0	0	0	0	0	0	0	0	0	0	0	0	0	0	0	0	0	0	0	0	0	0	0	0	0	0	0	0	0	0	0	0	1	0	0	110	0	0	0	0	0	0	0	0
		0.2.58.9.3	o__Pirellulales	1	0	0	129	0	0	0	0	0	0	0	0	0	0	0	0	0	0	0	0	0	0	0	0	0	0	0	0	0	0	0	0	0	0	0	0	0	0	0	119	0	0	0	0	0	0
		0.2.60.1.2	o__Caulobacterales	512	460	211	248	952	380	619	951	618	1136	144	142	1546	0	0	0	167	144	0	0	0	0	0	273	36	155	0	0	0	0	324	63	0	273	0	18	0	0	29	0	1	0	0	324	0	2170
		0.2.60.1.7	o__Rhizobiales	1162	812	1172	1576	424	795	1877	2309	1361	716	1070	1774	5418	119	104	559	658	1129	272	997	2482	982	1908	1137	975	2413	79	1554	214	70	1717	2101	209	3265	1561	719	1173	1404	1105	2628	1383	1060	1762	1014	388	1042
		0.2.60.1.8	o__Rhodobacterales	348	0	0	166	30	0	0	0	23	0	286	0	0	0	23	0	1	66	11	16	0	6	6	970	37	2165	0	178	34	10	184	376	57	318	0	452	2	0	38	398	0	948	0	0	1064	83
		0.2.60.1.9	o__Rhodospirillales	108	219	3	5	872	0	53	10	1798	318	0	0	408	23	0	0	161	0	0	0	0	0	0	0	422	0	0	0	0	0	18	4817	11	0	2	1	0	0	0	43	0	0	0	0	76	0
		0.2.60.1.10	o__Rickettsiales	0	0	0	0	0	0	0	0	0	0	0	0	0	0	0	0	0	0	0	0	0	0	102	0	0	0	0	0	0	0	0	0	0	0	0	0	0	0	0	0	0	0	0	0	0	0
		0.2.60.1.11	o__Sphingomonadales	544	1913	171	866	19	29	22	1386	374	755	521	121	350	84	71	102	1253	0	412	470	193	182	936	127	1276	499	116	1221	80	12	590	188	51	398	2526	1358	592	100	365	537	380	465	52	502	324	680
		0.2.60.1.12	unclassified	2	0	0	0	0	0	0	0	0	0	0	0	1	0	0	0	0	0	6	0	0	0	0	0	0	1	0	0	0	0	0	0	0	0	0	0	0	0	0	0	0	2	0	0	0	0
		0.2.60.2.3	o__Burkholderiales	2946	4985	3271	5061	1679	1954	4466	3117	3487	5488	2870	6214	7667	336	328	952	4786	2258	1015	4492	6344	2981	1295	3088	3668	4780	360	2721	1390	280	4084	4887	448	4200	5515	4895	2736	3318	4004	5490	3770	3437	4061	4735	1243	4885
		0.2.60.2.14	o__Neisseriales	9	0	0	0	0	0	0	0	0	0	0	0	0	0	101	0	136	0	18	13	0	448	0	0	0	0	3	0	0	0	0	0	8	0	0	0	136	0	0	0	11	6	0	0	0	0
		0.2.60.2.17	o__Rhodocyclales	0	36	0	0	0	0	0	0	0	0	0	0	0	0	0	0	0	0	0	0	0	0	0	0	0	0	0	0	0	0	0	0	0	0	0	0	0	0	0	0	0	0	88	0	0	0
		0.2.60.2.22	unclassified	1	0	1	1	0	0	0	0	2	0	1	0	0	1	0	0	1	0	0	0	0	1	0	1	0	0	0	0	0	0	1	0	0	0	0	0	0	1	0	11	0	0	0	0	0	0
		0.2.60.3.3	o__Bdellovibrionales	0	0	0	0	0	0	0	0	0	0	0	0	0	0	0	0	0	0	0	0	0	0	0	0	4	0	0	0	0	0	0	0	0	0	1	0	0	0	0	0	31	0	0	0	0	0
		0.2.60.3.7	o__Desulfovibrionales	0	0	0	0	0	0	0	0	0	0	0	0	0	0	0	0	0	0	0	0	0	0	0	0	0	0	0	0	0	0	0	0	0	0	0	0	0	0	0	0	87	0	0	0	0	0
		0.2.60.3.15	o__MIZ46	0	0	0	0	0	0	0	0	0	0	0	0	0	0	0	0	0	0	0	0	0	0	0	0	192	0	0	0	0	0	0	0	0	0	0	0	0	0	0	0	0	0	0	0	0	0
		0.2.60.3.16	o__Myxococcales	0	0	0	0	0	0	0	0	0	0	0	0	0	0	0	0	0	0	0	0	0	0	0	0	134	0	0	0	0	0	0	0	0	0	0	0	0	0	0	0	0	0	10	0	0	0
		0.2.60.3.24	o__Syntrophobacterales	0	2	0	0	0	0	0	0	0	0	0	0	0	0	0	0	0	0	0	0	0	0	0	0	0	0	0	0	0	0	0	0	0	0	0	0	0	0	0	0	0	0	0	0	0	0
		0.2.60.4.1	o__Campylobacterales	0	0	0	0	0	0	17	0	0	0	0	0	0	0	0	0	0	0	456	0	0	0	50	0	0	0	0	0	0	0	0	0	0	0	0	0	0	0	0	0	0	0	0	0	0	0
		0.2.60.5.3	o__Aeromonadales	0	0	0	0	0	0	0	0	0	0	0	0	0	0	0	0	0	0	0	0	0	0	0	0	0	0	0	0	0	0	0	0	5	0	0	0	0	0	0	0	0	0	0	0	0	0
		0.2.60.5.4	o__Alteromonadales	0	0	0	91	0	0	0	0	0	0	0	0	376	0	0	0	0	0	0	0	0	0	12	0	0	0	0	0	0	13	1562	0	0	2	0	0	0	3483	0	0	0	0	0	0	0	0
		0.2.60.5.7	o__Enterobacteriales	145	408	6	33	351	34	7	485	0	187	785	0	0	27	0	93	54	215	178	6	0	0	374	0	236	282	53	171	5	0	0	0	33	323	9	22	90	1	240	0	457	247	55	309	2	101
		0.2.60.5.10	o__Legionellales	1	0	0	0	0	0	0	0	0	0	0	0	0	0	0	0	0	0	0	0	0	0	0	0	0	0	0	0	0	0	0	0	0	0	0	0	0	0	0	0	0	0	0	0	0	0
		0.2.60.5.12	o__Oceanospirillales	86	4	0	0	0	0	0	0	0	0	0	0	0	0	0	0	0	0	0	0	0	136	10	0	0	0	0	0	0	0	0	0	0	18	0	0	0	0	0	0	0	0	0	0	0	0
		0.2.60.5.14	o__Pasteurellales	0	0	0	0	0	0	0	0	0	0	0	0	0	0	35	0	0	0	34	0	0	361	0	0	0	0	16	0	0	0	0	0	0	0	110	0	190	0	0	0	0	141	0	0	0	0
		0.2.60.5.15	o__Pseudomonadales	243	2554	307	94	37	268	1052	184	180	738	66	2223	751	423	78	0	44	1	15956	295	2156	47	149	607	844	1860	28	676	947	4	452	2078	27	616	1950	408	605	290	2797	2050	683	197	90	1494	364	838
		0.2.60.5.19	o__Thiotrichales	0	0	0	0	0	0	0	0	0	0	0	0	0	0	0	0	0	0	0	0	0	0	0	0	0	0	0	0	0	0	0	0	0	0	0	0	0	0	0	26	0	0	0	0	0	0
		0.2.60.5.21	o__Xanthomonadales	98	710	497	145	14	0	219	122	3	0	454	0	390	52	4	0	0	0	1	0	72	0	0	289	0	0	0	0	0	17	182	65	12	407	227	0	20	0	26	9	0	47	0	0	6	0
		0.2.60.5.23	unclassified	0	0	0	0	0	0	0	0	0	0	0	0	0	0	0	0	0	0	1	0	0	0	0	0	0	0	0	0	0	0	0	0	0	0	0	0	0	0	0	0	0	0	0	0	0	0
		0.2.60.8.1	unclassified	0	0	0	0	0	0	0	0	0	0	0	0	1	0	0	0	0	0	1	0	0	0	0	0	0	1	0	0	0	0	0	1	0	0	0	0	0	0	0	0	1	170	0	0	0	0
		0.2.65.3.3	o__Spirochaetales	0	0	0	0	0	0	0	0	0	0	0	1	0	0	0	0	0	0	0	0	0	0	0	0	0	0	0	0	0	0	0	0	13	0	0	0	0	0	0	0	0	0	0	0	0	0
		0.2.66.1.1	o__Synergistales	0	0	0	0	0	0	0	0	0	0	0	0	0	0	0	0	0	0	36	0	0	0	0	0	0	0	0	0	0	0	0	0	0	0	0	0	0	0	0	0	0	0	0	0	0	0
		0.2.68.3.3	unclassified	0	0	0	0	0	0	0	0	0	0	0	0	0	0	0	0	0	0	0	0	0	0	0	0	0	0	0	0	0	4	0	0	0	0	0	0	0	0	0	0	0	0	0	0	0	0
		0.2.69.3.1	unclassified	0	0	0	0	0	0	0	0	0	0	0	0	0	0	0	0	0	0	0	0	0	0	0	0	0	0	0	0	0	0	0	0	0	0	0	0	0	0	0	0	0	69	0	0	0	0
		0.2.69.4.3	o__EW055	0	0	0	0	0	0	0	0	0	0	0	0	0	0	0	0	0	0	0	0	0	125	0	0	0	0	0	0	0	0	0	0	0	0	0	0	0	0	0	0	0	0	0	0	0	0
		0.2.69.4.5	unclassified	0	0	0	0	0	0	0	0	0	0	0	0	0	0	0	0	0	0	0	0	0	0	0	0	0	0	0	0	0	0	0	0	29	0	0	0	0	0	0	0	0	0	0	0	0	0
		0.2.69.5.1	unclassified	1	0	0	0	0	0	0	0	0	0	0	0	0	0	0	0	0	0	0	0	0	0	0	0	0	0	0	0	0	0	0	0	0	0	0	0	0	0	0	0	0	1	0	0	0	0
		0.2.74.1.2	o__Opitutales	0	0	0	1	0	0	0	0	0	0	0	0	0	0	0	0	0	0	1	0	0	0	0	0	0	0	0	0	0	0	0	0	0	0	0	0	0	0	0	0	0	0	0	0	0	0
		0.2.74.3.1	o__Verrucomicrobiales	0	0	0	0	0	0	0	0	0	0	0	0	0	0	1	0	0	0	1	0	0	0	0	0	0	0	0	0	0	0	0	0	0	0	0	0	0	0	0	0	0	0	0	0	0	0
		0.2.74.5.2	o__[Pedosphaerales]	0	0	0	0	0	0	0	0	0	0	0	0	292	0	0	0	0	0	0	0	0	0	0	0	0	0	0	0	0	0	0	0	0	0	0	0	0	0	0	0	0	0	0	0	1	0
		0.2.74.6.1	o__[Chthoniobacterales]	0	0	0	0	0	0	0	0	0	0	0	0	0	0	0	0	0	0	0	0	0	0	0	0	1	0	0	0	0	0	0	0	0	0	0	0	0	0	0	0	0	0	0	0	0	0
		0.2.74.7.1	unclassified	0	0	0	0	0	0	0	0	0	0	0	0	1	0	0	0	0	0	0	0	0	0	0	0	0	0	0	0	0	0	0	0	0	0	0	0	0	0	0	0	0	0	0	0	0	0
		0.2.85.1.1	o__Deinococcales	15	18	0	98	0	0	0	0	0	0	0	0	0	0	0	0	0	0	0	22	0	0	0	0	265	0	0	1	0	0	0	0	0	0	0	0	0	0	0	0	0	242	0	0	183	0
		0.2.85.1.2	o__Thermales	196	0	0	0	0	0	0	0	0	0	0	0	0	0	8	0	0	0	0	0	898	219	0	95	0	0	0	44	0	1	0	38	0	62	120	19	43	0	0	0	0	0	18	177	0	0
		0.2.86.1.1	unclassified	2	1	0	1	17	159	1	0	0	2	0	1	5	0	10	0	0	0	4	0	4	60	4	0	180	0	0	0	1	0	1	0	1	0	2	0	1	0	193	252	0	2	2	1	0	3
	family	rankID	Sample	1t	2t	3t	4t	5t	6t	9n	10n	11n	12n	13n	14n	17t	18t	19t	20t	21t	22t	23t	24n	25n	26n	27n	28n	29n	30n	31t	32t	33t	34t	35t	36t	37t	38n	39n	40n	41n	42n	43n	44n	45t	46t	47t	48n	49n	50n
		0.2.3.4.3.2	f__mb2424	0	0	0	0	0	0	0	0	0	0	0	0	0	0	0	0	0	0	0	0	0	0	0	0	0	0	0	0	0	0	0	0	0	0	1	0	0	0	0	0	0	0	0	0	0	0
		0.2.3.4.3.3	unclassified	0	0	0	0	0	0	0	0	0	0	0	0	369	0	0	0	0	0	0	0	0	0	1	0	0	0	1	0	0	0	55	0	0	0	0	0	0	0	0	0	0	0	0	0	0	0
		0.2.3.18.5.1	f__Ellin6075	0	0	0	0	0	0	0	0	0	0	0	0	0	0	0	0	0	0	0	0	0	0	0	0	0	0	0	0	0	0	0	0	0	0	0	0	0	0	59	0	0	0	0	0	0	0
		0.2.4.1.1.3	f__C111	0	0	0	0	0	0	0	0	0	0	0	0	0	0	0	0	0	0	0	0	0	0	0	0	0	0	1	0	0	0	0	0	0	0	0	0	0	0	0	2	0	0	0	0	0	0
		0.2.4.1.1.4	f__EB1017	0	0	0	0	0	0	0	0	0	0	0	0	0	0	0	0	0	0	0	0	0	0	0	0	0	0	0	0	0	0	0	0	0	0	0	1	0	0	1	0	0	0	0	0	0	0
		0.2.4.1.1.15	unclassified	0	0	0	0	0	0	0	0	0	0	0	0	0	0	0	0	0	0	0	0	0	0	0	0	0	0	0	117	0	0	0	0	0	0	0	0	0	1	0	0	0	0	0	0	0	0
		0.2.4.2.1.2	f__Actinomycetaceae	0	60	0	0	0	0	0	0	0	0	0	0	0	0	66	0	49	0	1	0	0	0	0	0	0	0	0	127	0	659	0	0	0	285	20	0	193	0	0	31	0	0	0	7	8	0
		0.2.4.2.1.5	f__Actinosynnemataceae	0	0	0	0	0	0	0	0	0	0	0	0	0	0	0	0	0	0	0	0	0	96	0	0	0	0	0	0	0	0	0	0	0	0	0	0	0	0	0	0	0	0	0	0	0	0
		0.2.4.2.1.7	f__Bogoriellaceae	0	0	0	0	0	0	0	0	0	0	0	0	0	0	0	0	0	0	0	0	0	0	0	0	0	0	0	0	0	0	0	0	0	0	0	80	0	0	0	0	0	0	0	0	0	0
		0.2.4.2.1.8	f__Brevibacteriaceae	0	0	0	0	0	122	6	0	0	0	0	0	0	0	16	0	0	0	34	0	0	0	0	0	0	0	0	0	3	0	44	0	0	0	0	0	0	28	0	0	353	0	0	0	0	0
		0.2.4.2.1.9	f__Cellulomonadaceae	0	0	0	0	0	0	0	0	0	0	0	0	0	0	0	0	0	0	0	129	0	0	0	0	251	0	0	0	0	0	0	0	0	8	0	0	0	0	0	0	0	0	0	0	2639	0
		0.2.4.2.1.10	f__Corynebacteriaceae	146	33	126	254	170	5	294	88	1847	122	126	0	517	12	0	1	179	0	1	826	0	1325	458	8	38	520	111	700	10806	2138	39	24	13	0	769	609	462	1474	18	97	10	8	212	117	29	5
		0.2.4.2.1.12	f__Dermabacteraceae	156	0	0	0	0	25	0	0	0	0	0	353	0	0	0	9	0	0	0	0	1025	29	0	803	0	0	0	0	24	36	0	0	0	0	14	0	0	0	0	7	0	0	7	0	0	0
		0.2.4.2.1.15	f__Dietziaceae	32	0	0	0	0	0	0	0	0	0	0	0	0	0	0	0	0	0	0	0	0	0	0	153	0	0	0	0	0	0	0	0	0	0	0	0	0	0	0	0	0	0	0	0	0	0
		0.2.4.2.1.17	f__Geodermatophilaceae	629	429	0	0	14	0	93	0	24	0	16	0	14	2	0	0	0	0	1	1377	2809	49	56	0	106	0	0	68	57	6	0	129	0	0	59	304	0	0	81	174	133	207	0	12	577	0
		0.2.4.2.1.19	f__Gordoniaceae	0	0	0	0	0	0	0	0	0	0	0	0	0	0	0	0	0	0	0	0	0	0	91	0	0	0	0	0	0	0	0	0	0	0	0	0	0	0	0	0	0	0	0	0	0	0
		0.2.4.2.1.20	f__Intrasporangiaceae	0	0	2	124	34	842	50	0	0	0	0	25	0	0	62	0	0	0	0	0	0	82	0	0	0	0	0	0	0	0	200	0	0	0	0	72	0	0	255	250	0	0	20	6	0	0
		0.2.4.2.1.22	f__Kineosporiaceae	0	0	0	0	0	0	0	0	0	0	14	0	0	0	0	0	0	0	0	0	0	0	0	0	0	0	0	0	0	0	0	1199	0	0	0	0	0	0	0	0	0	0	0	0	15	0
		0.2.4.2.1.23	f__Microbacteriaceae	90	3	0	0	4	276	56	0	0	0	0	33	341	0	0	37	0	0	0	74	161	7	6	0	265	387	0	22	0	0	23	0	18	0	0	120	56	0	105	191	4	222	22	0	11	0
		0.2.4.2.1.24	f__Micrococcaceae	301	501	8	0	54	0	297	0	147	177	0	857	0	0	9	85	332	0	0	0	1187	431	334	217	17	10	39	35	55	14	178	47	0	0	423	63	0	364	206	252	99	32	124	0	6597	0
		0.2.4.2.1.25	f__Micromonosporaceae	25	1	0	0	0	0	0	0	0	0	6	0	0	0	0	0	0	0	0	0	0	175	0	0	57	0	0	0	41	0	0	0	0	0	0	222	0	0	0	0	0	0	0	0	0	0
		0.2.4.2.1.26	f__Mycobacteriaceae	120	0	0	0	0	0	0	8	18	0	0	7	73	0	0	0	0	0	0	0	0	0	14	0	0	0	0	0	0	0	0	0	0	0	0	62	0	0	0	0	0	0	0	77	1	0
		0.2.4.2.1.27	f__Nakamurellaceae	0	0	0	0	0	0	0	0	0	0	0	0	0	0	0	0	0	0	0	0	0	0	0	0	0	0	0	0	0	0	0	0	2	0	0	0	0	0	0	0	0	0	0	0	0	0
		0.2.4.2.1.28	f__Nocardiaceae	0	117	0	0	0	0	37	0	0	0	0	0	0	19	0	0	0	0	0	0	100	0	0	0	0	0	0	0	0	0	1	0	0	0	51	0	0	0	0	0	8	68	0	0	0	0
		0.2.4.2.1.29	f__Nocardioidaceae	74	0	0	0	99	0	89	0	17	0	2	0	0	0	0	0	0	0	0	271	877	122	15	12	0	0	13	67	0	3	10	324	0	0	145	0	0	0	0	157	0	0	0	100	0	0
		0.2.4.2.1.31	f__Promicromonosporaceae	0	0	0	0	0	0	0	0	0	0	0	0	0	0	0	0	0	0	0	0	0	0	0	0	0	0	0	0	0	0	0	0	0	0	0	0	0	0	0	0	0	0	0	0	0	73
		0.2.4.2.1.32	f__Propionibacteriaceae	493	111	232	412	72	49	167	0	132	475	360	452	87	10	39	211	414	79	63	599	1006	372	281	406	904	261	59	738	78	37	296	671	50	152	867	360	847	1675	149	243	70	641	813	1003	58	729
		0.2.4.2.1.33	f__Pseudonocardiaceae	0	0	0	0	0	0	0	0	0	0	0	0	45	0	0	0	0	0	0	0	0	0	0	0	0	77	0	0	0	0	44	0	5	0	0	72	0	0	0	0	0	2	1	0	1	0
		0.2.4.2.1.36	f__Sanguibacteraceae	0	0	0	0	0	0	0	0	0	0	0	0	0	0	0	0	0	0	0	2	0	0	0	0	0	0	0	0	0	0	0	0	0	0	0	0	0	0	0	0	0	0	0	0	0	0
		0.2.4.2.1.37	f__Sporichthyaceae	0	0	70	0	37	0	0	0	0	0	0	0	0	0	0	24	0	18	0	0	0	0	0	0	0	0	0	0	12	0	149	115	5	0	0	0	0	300	0	24	0	0	0	79	0	0
		0.2.4.2.1.38	f__Streptomycetaceae	0	0	0	0	0	0	0	0	0	0	0	0	0	0	0	0	0	0	0	0	0	76	0	0	53	0	0	0	0	3	0	101	0	0	0	58	0	0	0	0	0	0	0	0	22	0
		0.2.4.2.1.43	f__Yaniellaceae	0	0	0	0	0	0	0	0	0	0	0	0	0	0	0	0	0	0	0	0	0	0	0	0	57	0	0	0	0	0	0	0	2	0	0	0	0	0	0	0	0	0	0	0	0	0
		0.2.4.2.1.44	unclassified	20	0	0	0	0	0	0	0	0	3	0	0	1	0	0	0	0	0	21	53	2	39	8	200	0	0	0	0	3	5	0	0	3	1	124	53	1	1	2	0	20	27	0	187	325	0
		0.2.4.2.2.1	f__Bifidobacteriaceae	134	0	0	0	0	667	9	0	0	0	0	0	37	14	0	0	0	153	0	1	0	0	205	0	39	0	0	0	21	10	95	2	0	0	0	0	0	0	234	101	0	0	0	1	0	0
		0.2.4.2.3.1	unclassified	0	0	0	0	0	0	0	0	0	0	0	0	0	0	0	0	0	0	0	0	0	0	0	0	0	0	0	0	0	0	0	0	0	0	0	0	78	0	0	0	0	0	0	0	0	0
		0.2.4.3.1.1	f__Coriobacteriaceae	0	0	0	0	0	0	0	0	0	0	0	0	0	0	0	0	0	0	1	14	0	0	33	0	0	0	0	0	0	0	0	0	0	1	0	0	0	0	0	0	32	0	15	0	0	0
		0.2.4.5.1.1	unclassified	0	0	0	0	0	0	0	0	0	0	0	0	0	0	0	0	0	0	0	0	0	0	0	0	0	0	0	0	0	0	0	0	10	0	0	0	0	0	0	0	0	0	0	0	0	0
		0.2.4.6.1.1	f__Euzebyaceae	0	0	0	0	0	0	0	0	0	0	0	0	0	0	0	0	0	0	0	0	0	0	0	0	0	0	0	0	0	0	0	0	0	0	0	0	459	0	0	0	0	0	0	0	0	0
		0.2.4.8.1.1	f__Rubrobacteraceae	465	330	542	644	339	260	431	1538	836	1533	360	1082	532	62	120	248	421	54	294	577	739	1480	509	375	532	792	44	448	399	33	1304	582	116	200	1119	936	532	1388	1268	1952	446	396	1044	885	316	963
		0.2.4.9.1.2	f__Gaiellaceae	0	1	0	0	0	194	0	0	0	0	0	0	0	0	0	0	0	0	0	0	0	0	0	0	0	0	0	15	0	0	0	0	0	0	2	0	0	0	0	0	0	0	0	0	0	0
		0.2.4.9.2.2	f__Patulibacteraceae	0	0	0	0	0	0	0	0	0	0	0	0	374	0	0	0	0	0	0	0	0	0	0	0	0	0	0	0	0	0	0	0	0	0	0	0	0	0	0	0	0	0	0	0	0	0
		0.2.4.9.2.3	f__Solirubrobacteraceae	0	0	0	0	0	0	0	0	0	0	0	0	0	0	0	0	0	0	0	0	0	0	0	0	0	0	0	0	0	0	0	0	0	0	0	0	121	0	0	0	0	0	0	0	0	0
		0.2.4.9.2.4	unclassified	0	0	0	0	0	0	0	0	0	0	0	0	1	0	0	0	0	0	0	0	0	23	0	0	15	0	0	12	0	0	0	0	0	0	0	0	0	0	0	0	0	0	0	0	0	71
		0.2.4.10.1.1	unclassified	0	0	0	13	0	0	0	0	0	0	0	1	0	0	0	0	0	0	0	0	0	0	0	0	0	0	0	0	0	0	0	1	0	0	0	0	0	0	1	0	0	0	0	0	0	0
		0.2.10.3.1.3	f__Bacteroidaceae	0	96	0	0	0	1	0	0	189	0	0	0	0	0	0	0	0	0	2931	0	0	0	0	0	0	0	0	0	0	0	0	1	0	2	1	1	0	0	0	0	10	1	0	0	0	0
		0.2.10.3.1.7	f__Porphyromonadaceae	0	11	0	0	0	0	10	0	0	72	0	0	0	0	23	0	0	0	35	0	0	526	0	36	0	0	1	0	0	419	0	0	8	0	582	1	285	0	0	0	40	0	0	0	0	0
		0.2.10.3.1.8	f__Prevotellaceae	4	0	70	0	0	0	0	0	0	0	0	0	0	0	0	0	0	0	53	0	0	46	109	33	0	0	2	0	5	0	0	0	0	0	1	0	0	104	0	0	50	50	0	0	0	0
		0.2.10.3.1.9	f__RF16	0	0	0	0	0	0	0	0	38	0	0	0	0	0	0	0	0	0	0	0	0	0	0	0	0	0	0	0	0	0	0	0	0	0	0	0	0	0	0	0	0	0	0	0	0	0
		0.2.10.3.1.10	f__Rikenellaceae	0	0	1	0	0	0	0	0	0	0	0	0	0	0	0	0	0	0	40	0	0	0	0	0	0	0	0	0	0	0	0	0	0	0	0	0	0	0	0	0	1	0	0	0	0	0
		0.2.10.3.1.14	f__[Barnesiellaceae]	0	73	0	0	0	0	0	0	0	0	0	0	0	0	0	0	0	0	30	0	0	0	0	0	0	0	0	0	0	0	0	0	0	0	0	0	0	0	0	0	39	0	0	0	0	0
		0.2.10.3.1.15	f__[Odoribacteraceae]	0	0	0	0	0	0	0	0	0	0	0	0	0	0	0	0	0	0	0	0	0	0	0	0	0	0	0	0	0	0	0	0	0	0	0	0	0	0	0	0	134	0	0	0	0	0
		0.2.10.3.1.16	f__[Paraprevotellaceae]	0	0	0	0	0	0	0	0	0	0	0	0	0	0	0	0	0	0	55	0	0	0	0	0	0	0	0	0	0	0	0	0	0	0	0	0	0	0	0	0	0	0	0	0	0	0
		0.2.10.3.1.18	unclassified	0	0	0	0	0	0	0	0	0	0	0	0	0	0	0	0	0	0	0	0	0	0	0	0	0	0	0	0	1	1	0	0	0	0	0	0	0	0	0	0	0	0	0	0	0	0
		0.2.10.4.1.2	f__Cytophagaceae	184	8	0	585	0	125	0	0	0	0	0	0	0	0	11	0	0	0	0	0	0	0	0	0	0	0	0	0	65	0	0	0	0	0	27	0	12	288	0	0	0	0	0	0	0	0
		0.2.10.4.1.4	f__[Amoebophilaceae]	0	104	0	0	0	0	0	0	0	0	0	0	0	0	0	0	0	0	0	0	0	0	0	0	0	0	0	0	0	0	0	0	0	0	0	0	0	0	0	0	0	0	0	0	0	0
		0.2.10.4.1.5	unclassified	0	0	0	0	0	0	0	0	0	0	0	0	0	0	0	0	0	0	3	0	0	0	0	307	0	0	0	0	0	0	0	0	0	0	0	0	0	0	0	0	0	0	0	0	0	0
		0.2.10.5.1.1	f__Blattabacteriaceae	0	0	0	0	0	0	0	0	0	0	0	0	31	0	0	0	0	0	0	0	0	0	0	0	0	0	0	0	0	0	0	0	0	0	0	0	0	0	0	0	0	0	0	0	0	0
		0.2.10.5.1.3	f__Flavobacteriaceae	0	0	0	0	0	0	0	0	0	0	0	1	0	0	45	0	0	0	0	0	109	0	178	0	0	0	0	0	0	0	0	0	0	0	423	0	0	2	0	0	0	23	39	0	0	0
		0.2.10.5.1.5	f__[Weeksellaceae]	72	0	367	68	69	0	459	0	0	0	0	0	0	0	6	0	45	0	12	64	0	296	0	0	273	14	0	113	15	0	15	20	1	0	1330	0	0	92	0	132	8	0	0	374	0	0
		0.2.10.8.1.2	f__Sphingobacteriaceae	60	0	2	0	0	0	0	0	0	0	0	0	0	0	2	0	56	0	0	0	0	0	0	0	0	0	0	0	0	2	0	0	0	4	100	0	0	0	0	0	0	0	0	0	0	0
		0.2.10.11.1.1	f__Chitinophagaceae	161	0	0	0	0	0	0	0	0	0	0	0	0	0	0	0	0	0	0	0	0	147	0	0	0	0	0	0	0	0	0	0	0	0	0	222	0	0	0	39	0	0	1	0	0	0
		0.2.10.12.1.1	unclassified	0	0	0	0	0	0	0	0	0	0	0	0	0	0	0	0	0	0	2	0	0	0	0	0	0	0	0	0	0	0	0	0	0	0	0	0	1	0	0	0	0	0	0	0	0	0
		0.2.15.4.1.1	unclassified	0	0	0	0	0	0	0	0	0	0	0	0	0	0	0	0	0	0	0	0	0	0	0	0	0	0	0	0	0	0	0	0	0	0	0	0	0	0	1	0	0	0	0	0	0	0
		0.2.16.2.1.1	unclassified	0	0	0	0	0	0	0	0	0	0	0	0	0	0	0	0	0	0	0	0	0	0	0	0	0	0	0	0	0	0	112	0	0	0	0	0	0	0	0	0	0	0	0	0	0	0
		0.2.16.3.1.1	unclassified	0	0	0	0	0	0	0	0	0	0	0	0	0	0	0	0	0	0	0	0	0	0	0	0	0	0	0	0	0	0	0	0	0	0	0	0	0	140	0	0	0	0	0	0	0	0
		0.2.16.5.1.1	unclassified	0	0	0	0	0	0	0	0	0	0	0	0	0	0	0	0	0	0	0	0	0	0	0	0	200	0	0	0	0	0	0	0	0	0	0	0	0	0	0	0	0	0	0	0	0	0
		0.2.16.14.1.2	f__Dolo_23	0	0	0	0	0	1	0	0	0	0	0	0	0	0	0	0	0	0	0	0	0	0	0	0	0	0	0	0	0	0	0	0	0	0	0	0	0	0	0	0	0	0	0	0	0	0
		0.2.16.16.3.1	unclassified	0	0	0	0	0	0	0	0	0	1	0	0	0	0	2	0	0	0	14	0	0	0	0	0	0	0	0	0	0	0	0	0	0	0	0	618	0	0	23	0	2	95	0	0	0	0
		0.2.16.16.6.1	unclassified	0	0	0	0	0	0	0	0	0	0	0	0	0	0	0	0	0	0	0	0	0	0	0	0	0	0	0	0	0	0	0	0	0	0	0	0	0	0	2	0	0	0	0	0	0	0
		0.2.18.1.1.1	unclassified	0	0	0	0	0	0	0	0	0	0	0	0	0	0	0	0	0	0	0	0	0	0	0	0	0	0	0	0	0	0	0	0	0	137	78	0	47	0	0	0	0	0	0	0	0	0
		0.2.18.1.4.1	unclassified	0	0	0	0	0	0	0	0	0	0	0	0	0	0	0	0	0	0	0	0	0	0	0	0	0	0	0	0	1	0	0	0	0	0	0	0	0	0	0	0	0	0	0	0	0	0
		0.2.18.5.1.1	f__Nostocaceae	0	0	0	90	0	0	0	0	0	0	0	0	0	0	0	0	0	0	0	0	0	0	0	0	0	0	0	0	0	0	0	0	0	0	0	0	0	0	0	0	0	0	0	0	0	0
		0.2.18.6.1.7	f__Xenococcaceae	0	0	0	0	0	0	0	0	0	0	0	0	0	2	0	0	0	0	0	0	768	0	0	0	0	0	0	0	0	0	0	0	0	0	0	0	0	0	0	0	0	0	0	0	0	0
		0.2.18.8.1.1	unclassified	0	0	0	0	0	0	0	0	0	0	0	0	1	0	0	0	0	0	0	0	0	0	19	0	0	0	0	0	0	0	0	0	0	0	0	0	0	0	0	0	0	0	0	0	0	0
		0.2.24.1.1.1	unclassified	0	0	0	0	0	0	0	0	0	0	0	0	0	0	0	0	0	0	0	0	0	0	0	0	0	0	0	0	0	0	0	0	0	0	0	0	0	0	0	256	0	0	0	0	0	0
		0.2.27.2.1.2	f__Bacillaceae	35	813	340	86	2001	6	97	0	60	356	3324	0	130	24	2	141	0	0	63	58	487	214	0	0	121	284	71	0	0	2	124	0	22	0	725	4	3	25	47	301	488	83	2	386	0	173
		0.2.27.2.1.3	f__Listeriaceae	2	2	4	10	2	0	1	0	1	1	0	0	12	5	6	5	15	8	2	0	2	1	0	0	1	0	1	0	30	45	37	257	2	0	3	0	1	1	0	0	2	0	1	0	1	143
		0.2.27.2.1.4	f__Paenibacillaceae	0	0	28	0	0	0	0	0	0	0	0	0	0	0	0	0	0	0	0	0	0	34	27	0	71	0	3	0	10	0	0	0	0	0	0	0	0	0	0	0	0	0	0	0	120	0
		0.2.27.2.1.6	f__Planococcaceae	46	65	0	0	0	729	9	1	265	0	0	0	0	0	0	0	0	0	0	384	1244	0	108	0	62	0	31	0	78	2	0	71	3	0	0	9	137	0	49	116	21	557	0	0	49	0
		0.2.27.2.1.7	f__Sporolactobacillaceae	0	0	0	0	0	0	0	0	0	0	0	0	0	0	0	0	0	0	0	0	0	0	0	0	42	0	0	0	0	0	0	0	0	0	0	0	0	0	0	0	0	0	0	0	0	0
		0.2.27.2.1.8	f__Staphylococcaceae	493	308	156	429	201	145	0	80	8869	297	362	189	702	56	124	0	582	310	209	231	195	309	1994	666	378	169	37	1027	7228	6141	727	37	105	131	1350	8088	1141	1129	849	0	559	990	815	402	187	195
		0.2.27.2.1.9	f__Thermoactinomycetaceae	0	0	0	0	128	0	0	0	0	0	0	0	0	0	0	0	117	0	16	0	1	0	0	0	0	0	0	98	0	0	0	0	0	0	0	0	98	0	0	0	0	0	0	0	0	0
		0.2.27.2.1.10	f__[Exiguobacteraceae]	0	0	0	0	0	0	0	0	0	0	0	0	37	0	0	0	92	0	4	0	0	0	0	0	59	0	0	3	0	0	0	124	8	0	0	0	0	0	0	0	3	0	0	0	0	0
		0.2.27.2.1.12	unclassified	0	0	0	0	16	0	0	0	15	0	1	0	1	0	0	0	1	3	0	1	0	0	2	1	2	0	1	3	9	5	0	0	0	0	0	9	0	0	1	0	23	0	0	1	0	1
		0.2.27.2.2.1	f__Gemellaceae	0	65	0	0	0	0	0	0	0	0	0	0	0	0	0	0	60	0	294	0	0	0	0	0	0	0	0	133	0	0	0	0	0	0	0	0	0	0	0	0	0	45	0	0	8	0
		0.2.27.2.4.1	f__Aerococcaceae	14	107	0	0	410	40	0	0	0	0	1683	0	0	0	0	0	0	0	73	0	0	248	3	100	0	0	0	60	47	0	403	0	12	0	5	277	0	0	2	220	238	145	131	29	39	0
		0.2.27.2.4.2	f__Carnobacteriaceae	0	0	0	0	0	0	0	0	0	0	0	0	0	0	0	0	0	0	84	0	0	0	0	0	0	0	0	0	47	0	0	0	24	280	0	0	0	69	0	0	0	204	0	534	0	0
		0.2.27.2.4.3	f__Enterococcaceae	4	2	4	0	2	299	0	0	0	0	0	0	0	0	36	0	0	0	0	0	1	0	0	0	0	0	0	1	0	0	0	0	0	0	0	0	2	0	0	0	0	0	0	28	0	0
		0.2.27.2.4.4	f__Lactobacillaceae	2	9	4	6	6	877	0	0	0	731	0	0	0	0	0	0	0	0	43	42	0	0	22	133	1	0	9	0	3	4	0	0	0	0	0	0	0	0	0	82	18	0	0	0	0	0
		0.2.27.2.4.5	f__Leuconostocaceae	0	0	0	61	0	0	0	0	0	154	242	0	0	0	0	0	0	0	111	0	0	0	0	0	0	0	39	0	0	0	0	0	0	0	0	0	292	0	0	0	173	0	0	21	0	0
		0.2.27.2.4.6	f__Streptococcaceae	0	109	0	1	9	1101	142	0	0	1	51	0	0	17	372	0	26	0	126	0	0	0	0	13	0	0	32	530	12	0	0	0	58	0	169	0	94	0	0	208	162	395	213	0	0	0
		0.2.27.2.4.7	unclassified	0	0	0	0	0	2	0	0	0	0	0	0	0	0	0	0	0	0	1	0	0	0	0	0	0	0	0	0	0	0	0	0	0	0	0	0	0	0	0	0	0	1	0	1	0	0
		0.2.27.2.5.1	f__Turicibacteraceae	0	0	0	0	0	0	0	0	0	0	0	0	0	0	0	0	0	0	0	0	0	0	0	0	0	0	0	0	0	0	0	0	0	0	0	0	0	0	0	0	231	0	0	0	0	0
		0.2.27.3.2.2	f__Christensenellaceae	0	0	0	0	0	0	80	0	1	0	0	0	0	0	0	0	0	0	0	0	0	0	0	0	0	0	0	0	0	0	0	0	0	0	0	0	0	0	0	0	0	0	0	0	0	0
		0.2.27.3.2.3	f__Clostridiaceae	0	14	0	0	0	0	0	0	0	0	0	0	0	0	0	0	0	0	467	0	0	0	396	0	629	0	16	0	1	0	52	0	0	0	0	1	276	1	0	0	336	0	0	0	20	0
		0.2.27.3.2.6	f__Eubacteriaceae	0	0	0	0	0	0	0	0	0	0	0	0	0	0	0	0	156	0	0	0	0	0	0	0	0	0	0	0	0	0	0	0	0	0	0	0	0	0	0	0	0	0	0	0	0	0
		0.2.27.3.2.7	f__Gracilibacteraceae	0	1	0	0	0	0	0	0	0	0	0	0	0	0	0	0	0	0	0	0	0	0	0	0	0	0	0	0	0	0	0	0	0	0	0	0	0	0	0	0	0	0	0	0	0	0
		0.2.27.3.2.10	f__Lachnospiraceae	0	986	70	0	0	1	0	143	119	0	1	0	0	1	14	1	0	1	3382	1	0	0	0	232	0	0	0	0	1	6	433	2	5	5	47	3	73	22	1	0	346	1	2	0	1	0
		0.2.27.3.2.11	f__Peptococcaceae	0	0	0	0	0	0	0	0	82	0	0	0	0	0	0	0	0	0	0	0	0	0	0	0	0	0	0	0	0	0	0	0	0	0	0	0	22	0	0	0	0	0	0	0	0	0
		0.2.27.3.2.12	f__Peptostreptococcaceae	0	129	0	0	0	1	0	0	0	0	0	0	0	0	0	0	0	0	74	0	0	0	0	0	87	0	0	0	0	0	0	0	0	0	0	0	0	0	0	0	112	0	0	0	0	0
		0.2.27.3.2.13	f__Ruminococcaceae	1	20	0	0	0	73	0	2	0	0	0	1	1	0	0	0	0	0	368	0	1	0	110	0	0	1	0	0	0	1	0	0	0	0	0	0	0	0	1	0	183	0	0	0	0	42
		0.2.27.3.2.18	f__Veillonellaceae	0	119	955	0	0	277	0	456	480	0	353	0	0	0	0	0	0	70	88	0	0	134	18	0	0	374	0	75	168	0	66	0	0	0	0	0	0	0	0	0	386	206	466	0	0	0
		0.2.27.3.2.20	f__[Mogibacteriaceae]	0	0	0	0	0	0	0	0	0	0	0	0	0	0	0	0	0	0	0	0	0	0	0	0	0	0	0	0	0	0	0	31	0	0	1	0	0	0	0	0	0	232	0	0	0	0
		0.2.27.3.2.21	f__[Tissierellaceae]	167	0	0	0	0	0	74	0	5	0	0	0	0	1	0	0	0	0	122	0	0	0	192	194	0	0	71	19	1008	23017	101	0	0	0	0	0	2271	207	0	465	176	0	0	0	0	0
		0.2.27.3.2.22	unclassified	1	136	0	0	0	38	0	0	0	0	0	0	0	0	0	0	0	0	27	1	0	0	5	2	2	0	1	0	0	1	23	0	0	0	0	1	0	1	0	1	0	9	0	0	0	0
		0.2.27.3.6.1	unclassified	0	1	0	0	0	0	0	0	0	0	0	0	0	0	0	0	0	0	0	0	0	0	0	0	0	0	0	0	0	0	0	0	0	0	0	0	0	0	0	0	0	0	0	0	0	0
		0.2.27.4.1.1	f__Erysipelotrichaceae	1	1	0	0	0	0	0	0	0	0	0	0	0	0	0	0	0	0	24	0	0	0	0	0	98	0	0	0	0	0	0	0	0	0	0	0	0	0	54	413	1	0	0	0	0	0
		0.2.27.6.1.1	unclassified	0	0	0	0	0	3	0	0	71	0	0	0	0	0	0	0	0	0	0	0	0	0	2	0	0	0	0	0	0	0	0	0	0	0	0	0	0	0	0	0	0	0	0	0	0	0
		0.2.28.1.1.1	f__Fusobacteriaceae	0	107	0	0	0	0	70	0	0	0	0	0	0	0	33	1	0	0	2269	0	0	134	0	307	0	0	0	0	0	0	50	0	1	0	0	0	142	0	0	0	76	0	0	0	0	0
		0.2.28.1.1.2	f__Leptotrichiaceae	0	0	0	0	0	0	107	0	0	0	0	0	0	0	0	0	0	0	0	0	0	334	0	0	0	0	0	0	0	0	437	0	14	0	0	0	0	0	305	0	0	0	0	0	0	0
		0.2.34.7.6.1	unclassified	0	0	0	0	0	49	0	0	0	0	0	0	0	19	0	0	0	0	0	0	0	0	0	0	0	0	0	0	0	0	0	0	0	0	0	0	0	0	0	0	0	0	0	1	0	0
		0.2.48.1.1.4	f__Nitrospiraceae	1	0	0	0	0	0	0	0	0	0	0	0	0	0	0	0	0	0	0	0	0	0	0	0	0	0	0	0	0	0	0	0	0	0	0	0	0	0	0	0	0	0	0	0	0	0
		0.2.50.4.1.1	unclassified	0	0	0	0	0	0	0	0	0	0	0	0	0	0	0	0	0	0	0	0	0	0	0	0	0	0	0	0	0	1	0	0	0	0	0	0	0	0	1	0	0	0	1	0	0	0
		0.2.58.6.3.1	unclassified	0	0	0	0	0	0	1	0	0	0	0	0	0	0	0	0	0	0	0	0	0	0	0	0	0	0	0	0	0	0	0	0	0	0	0	0	0	0	0	0	0	0	0	0	0	0
		0.2.58.6.6.1	unclassified	1	0	0	0	0	0	0	0	0	0	0	0	0	0	0	0	0	0	0	0	0	0	0	0	0	0	0	0	0	0	0	0	0	0	0	0	0	0	0	0	0	0	0	0	0	0
		0.2.58.6.13.1	unclassified	367	0	0	0	0	0	0	0	0	0	0	0	0	0	0	0	0	1	0	0	0	0	0	0	0	0	0	0	0	0	0	0	0	0	0	0	0	0	0	0	0	0	0	0	0	0
		0.2.58.9.2.1	f__Gemmataceae	0	0	0	0	0	0	0	0	0	0	0	0	0	0	0	0	0	0	0	0	0	0	0	0	0	0	0	0	0	0	0	0	0	0	1	0	0	0	0	0	0	0	0	0	0	0
		0.2.58.9.2.2	f__Isosphaeraceae	0	0	0	0	0	0	0	0	0	0	0	0	0	0	0	0	0	0	0	0	0	0	0	0	0	0	0	0	0	0	0	0	0	0	0	0	0	110	0	0	0	0	0	0	0	0
		0.2.58.9.3.1	f__Pirellulaceae	1	0	0	129	0	0	0	0	0	0	0	0	0	0	0	0	0	0	0	0	0	0	0	0	0	0	0	0	0	0	0	0	0	0	0	0	0	0	0	119	0	0	0	0	0	0
		0.2.60.1.2.1	f__Caulobacteraceae	512	460	211	248	952	380	619	951	618	1136	144	142	1546	0	0	0	167	144	0	0	0	0	0	273	36	155	0	0	0	0	324	63	0	273	0	18	0	0	29	0	1	0	0	324	0	2170
		0.2.60.1.7.3	f__Beijerinckiaceae	87	0	0	0	24	0	25	0	58	0	0	0	1638	0	0	0	0	109	0	0	0	0	0	0	0	0	0	104	0	0	0	14	0	517	0	0	0	0	0	0	0	0	0	0	52	0
		0.2.60.1.7.4	f__Bradyrhizobiaceae	892	592	774	795	199	662	1182	469	758	418	489	1202	1594	51	100	25	516	565	182	392	2010	700	1674	778	742	709	66	969	89	35	1219	664	96	1952	1047	454	116	1028	654	1481	985	699	1477	813	159	577
		0.2.60.1.7.5	f__Brucellaceae	0	0	0	0	0	0	0	0	0	0	0	0	0	0	0	0	0	0	0	0	0	0	0	0	0	0	0	0	0	24	0	0	0	0	0	0	0	0	0	0	0	0	0	0	0	0
		0.2.60.1.7.7	f__Hyphomicrobiaceae	2	0	0	0	0	0	0	0	0	0	151	0	0	0	0	0	0	0	0	0	0	0	0	0	11	188	0	0	0	0	0	0	1	0	1	0	0	0	0	0	0	0	0	0	0	203
		0.2.60.1.7.8	f__Methylobacteriaceae	28	168	398	0	66	39	77	1296	371	0	17	361	719	7	4	519	41	0	90	384	229	10	234	2	222	1505	0	412	49	0	454	1372	111	795	431	1	1057	376	253	483	158	133	119	200	99	93
		0.2.60.1.7.9	f__Methylocystaceae	0	33	0	366	118	0	308	456	23	285	91	170	563	0	0	0	0	0	0	0	0	0	0	0	0	0	0	0	0	0	0	0	0	0	0	0	0	0	0	0	0	0	0	0	0	0
		0.2.60.1.7.10	f__Phyllobacteriaceae	153	17	0	154	5	84	276	0	151	0	319	37	124	61	0	15	66	418	0	221	78	272	0	357	0	9	0	69	76	0	0	51	1	0	81	204	0	0	198	664	240	228	153	0	78	165
		0.2.60.1.7.11	f__Rhizobiaceae	0	0	0	0	0	0	0	0	0	0	0	0	491	0	0	0	35	37	0	0	0	0	0	0	0	0	13	0	0	0	0	0	0	0	1	0	0	0	0	0	0	0	0	0	0	4
		0.2.60.1.7.12	f__Rhodobiaceae	0	0	0	0	0	0	0	0	0	0	0	0	0	0	0	0	0	0	0	0	0	0	0	0	0	0	0	0	0	0	0	0	0	0	0	59	0	0	0	0	0	0	0	0	0	0
		0.2.60.1.7.13	f__Xanthobacteraceae	0	0	0	0	0	0	0	0	0	0	0	0	0	0	0	0	0	0	0	0	165	0	0	0	0	0	0	0	0	0	0	0	0	0	0	0	0	0	0	0	0	0	0	0	0	0
		0.2.60.1.7.14	unclassified	0	2	0	261	12	10	9	88	0	13	3	4	289	0	0	0	0	0	0	0	0	0	0	0	0	2	0	0	0	11	44	0	0	1	0	1	0	0	0	0	0	0	13	1	0	0
		0.2.60.1.8.2	f__Rhodobacteraceae	348	0	0	166	30	0	0	0	23	0	286	0	0	0	23	0	1	66	11	16	0	6	6	970	37	2165	0	178	34	10	184	376	57	318	0	452	2	0	38	398	0	948	0	0	1064	83
		0.2.60.1.9.1	f__Acetobacteraceae	0	216	0	0	0	0	0	0	239	0	0	0	0	21	0	0	161	0	0	0	0	0	0	0	0	0	0	0	0	0	18	4817	11	0	2	0	0	0	0	43	0	0	0	0	76	0
		0.2.60.1.9.2	f__Rhodospirillaceae	108	3	3	5	872	0	53	10	1559	318	0	0	408	2	0	0	0	0	0	0	0	0	0	0	422	0	0	0	0	0	0	0	0	0	0	1	0	0	0	0	0	0	0	0	0	0
		0.2.60.1.10.5	f__Rickettsiaceae	0	0	0	0	0	0	0	0	0	0	0	0	0	0	0	0	0	0	0	0	0	0	102	0	0	0	0	0	0	0	0	0	0	0	0	0	0	0	0	0	0	0	0	0	0	0
		0.2.60.1.11.1	f__Erythrobacteraceae	4	0	0	0	0	0	0	0	0	0	0	0	0	0	0	0	0	0	0	16	0	0	0	0	0	0	0	0	0	0	0	0	0	0	0	0	0	0	0	0	0	0	0	0	0	0
		0.2.60.1.11.2	f__Sphingomonadaceae	540	1913	171	866	19	29	22	1386	372	755	521	121	350	84	70	102	1253	0	412	454	193	182	936	126	1276	499	116	1221	80	12	590	188	51	398	2524	1358	592	100	365	537	380	465	52	502	324	680
		0.2.60.1.11.3	unclassified	0	0	0	0	0	0	0	0	2	0	0	0	0	0	1	0	0	0	0	0	0	0	0	1	0	0	0	0	0	0	0	0	0	0	2	0	0	0	0	0	0	0	0	0	0	0
		0.2.60.1.12.1	unclassified	2	0	0	0	0	0	0	0	0	0	0	0	1	0	0	0	0	0	6	0	0	0	0	0	0	1	0	0	0	0	0	0	0	0	0	0	0	0	0	0	0	2	0	0	0	0
		0.2.60.2.3.1	f__Alcaligenaceae	0	960	578	0	0	0	438	0	0	0	0	182	0	0	0	0	0	0	0	0	0	0	0	0	0	0	0	0	0	0	0	11	0	0	0	0	0	0	258	0	248	0	0	231	0	0
		0.2.60.2.3.2	f__Burkholderiaceae	374	629	601	422	206	282	423	183	611	938	263	374	505	31	0	0	570	190	158	602	1313	166	222	291	348	589	79	134	270	80	586	427	56	894	1241	1353	995	75	640	679	353	392	435	172	154	861
		0.2.60.2.3.3	f__Comamonadaceae	566	1211	437	788	251	121	950	551	349	557	865	634	1883	48	50	53	1358	172	167	867	121	769	238	499	1001	1056	73	718	254	26	705	1074	24	153	1476	5	838	1163	827	414	591	285	877	752	235	389
		0.2.60.2.3.4	f__Oxalobacteraceae	2002	2185	1501	3720	1137	1317	2270	2371	2176	3993	1741	5023	5276	257	278	899	2855	1896	690	3023	4908	2045	835	2298	2319	3135	208	1869	866	173	2793	3374	368	3153	2797	3535	903	2080	2279	4257	2578	2747	2748	3579	854	3634
		0.2.60.2.3.5	unclassified	4	0	154	131	85	234	385	12	351	0	1	1	3	0	0	0	3	0	0	0	2	1	0	0	0	0	0	0	0	1	0	1	0	0	1	2	0	0	0	140	0	13	1	1	0	1
		0.2.60.2.14.1	f__Neisseriaceae	9	0	0	0	0	0	0	0	0	0	0	0	0	0	101	0	136	0	18	13	0	448	0	0	0	0	3	0	0	0	0	0	8	0	0	0	136	0	0	0	11	6	0	0	0	0
		0.2.60.2.17.1	f__Rhodocyclaceae	0	36	0	0	0	0	0	0	0	0	0	0	0	0	0	0	0	0	0	0	0	0	0	0	0	0	0	0	0	0	0	0	0	0	0	0	0	0	0	0	0	0	88	0	0	0
		0.2.60.2.22.1	unclassified	1	0	1	1	0	0	0	0	2	0	1	0	0	1	0	0	1	0	0	0	0	1	0	1	0	0	0	0	0	0	1	0	0	0	0	0	0	1	0	11	0	0	0	0	0	0
		0.2.60.3.3.1	f__Bacteriovoracaceae	0	0	0	0	0	0	0	0	0	0	0	0	0	0	0	0	0	0	0	0	0	0	0	0	0	0	0	0	0	0	0	0	0	0	0	0	0	0	0	0	31	0	0	0	0	0
		0.2.60.3.3.3	f__Bdellovibrionaceae	0	0	0	0	0	0	0	0	0	0	0	0	0	0	0	0	0	0	0	0	0	0	0	0	4	0	0	0	0	0	0	0	0	0	1	0	0	0	0	0	0	0	0	0	0	0
		0.2.60.3.7.4	f__Desulfovibrionaceae	0	0	0	0	0	0	0	0	0	0	0	0	0	0	0	0	0	0	0	0	0	0	0	0	0	0	0	0	0	0	0	0	0	0	0	0	0	0	0	0	87	0	0	0	0	0
		0.2.60.3.15.1	unclassified	0	0	0	0	0	0	0	0	0	0	0	0	0	0	0	0	0	0	0	0	0	0	0	0	192	0	0	0	0	0	0	0	0	0	0	0	0	0	0	0	0	0	0	0	0	0
		0.2.60.3.16.5	f__Myxococcaceae	0	0	0	0	0	0	0	0	0	0	0	0	0	0	0	0	0	0	0	0	0	0	0	0	0	0	0	0	0	0	0	0	0	0	0	0	0	0	0	0	0	0	10	0	0	0
		0.2.60.3.16.8	f__Polyangiaceae	0	0	0	0	0	0	0	0	0	0	0	0	0	0	0	0	0	0	0	0	0	0	0	0	133	0	0	0	0	0	0	0	0	0	0	0	0	0	0	0	0	0	0	0	0	0
		0.2.60.3.16.9	unclassified	0	0	0	0	0	0	0	0	0	0	0	0	0	0	0	0	0	0	0	0	0	0	0	0	1	0	0	0	0	0	0	0	0	0	0	0	0	0	0	0	0	0	0	0	0	0
		0.2.60.3.24.1	f__Syntrophaceae	0	2	0	0	0	0	0	0	0	0	0	0	0	0	0	0	0	0	0	0	0	0	0	0	0	0	0	0	0	0	0	0	0	0	0	0	0	0	0	0	0	0	0	0	0	0
		0.2.60.4.1.1	f__Campylobacteraceae	0	0	0	0	0	0	17	0	0	0	0	0	0	0	0	0	0	0	456	0	0	0	50	0	0	0	0	0	0	0	0	0	0	0	0	0	0	0	0	0	0	0	0	0	0	0
		0.2.60.5.3.1	f__Aeromonadaceae	0	0	0	0	0	0	0	0	0	0	0	0	0	0	0	0	0	0	0	0	0	0	0	0	0	0	0	0	0	0	0	0	5	0	0	0	0	0	0	0	0	0	0	0	0	0
		0.2.60.5.4.13	f__[Chromatiaceae]	0	0	0	91	0	0	0	0	0	0	0	0	376	0	0	0	0	0	0	0	0	0	12	0	0	0	0	0	0	13	1562	0	0	2	0	0	0	3483	0	0	0	0	0	0	0	0
		0.2.60.5.7.1	f__Enterobacteriaceae	145	408	6	33	351	34	7	485	0	187	785	0	0	27	0	93	54	215	178	6	0	0	374	0	236	282	53	171	5	0	0	0	33	323	9	22	90	1	240	0	457	247	55	309	2	101
		0.2.60.5.10.5	unclassified	1	0	0	0	0	0	0	0	0	0	0	0	0	0	0	0	0	0	0	0	0	0	0	0	0	0	0	0	0	0	0	0	0	0	0	0	0	0	0	0	0	0	0	0	0	0
		0.2.60.5.12.5	f__Halomonadaceae	86	4	0	0	0	0	0	0	0	0	0	0	0	0	0	0	0	0	0	0	0	136	10	0	0	0	0	0	0	0	0	0	0	18	0	0	0	0	0	0	0	0	0	0	0	0
		0.2.60.5.14.1	f__Pasteurellaceae	0	0	0	0	0	0	0	0	0	0	0	0	0	0	35	0	0	0	34	0	0	361	0	0	0	0	16	0	0	0	0	0	0	0	110	0	190	0	0	0	0	141	0	0	0	0
		0.2.60.5.15.1	f__Moraxellaceae	88	0	307	72	32	266	884	0	7	508	49	0	751	34	77	0	4	0	91	198	1005	47	40	607	499	764	28	428	398	0	437	517	25	447	1827	408	296	290	418	651	182	197	90	1225	364	838
		0.2.60.5.15.2	f__Pseudomonadaceae	155	2554	0	22	5	2	168	184	173	230	17	2223	0	389	1	0	40	1	15865	97	1151	0	109	0	345	1096	0	248	549	4	15	1561	2	169	123	0	309	0	2379	1399	501	0	0	269	0	0
		0.2.60.5.19.2	f__Thiotrichaceae	0	0	0	0	0	0	0	0	0	0	0	0	0	0	0	0	0	0	0	0	0	0	0	0	0	0	0	0	0	0	0	0	0	0	0	0	0	0	0	26	0	0	0	0	0	0
		0.2.60.5.21.1	f__Sinobacteraceae	0	0	0	0	0	0	0	0	0	0	0	0	0	0	0	0	0	0	0	0	0	0	0	0	0	0	0	0	0	0	0	0	0	0	0	0	0	0	0	0	0	0	0	0	6	0
		0.2.60.5.21.2	f__Xanthomonadaceae	98	710	497	145	14	0	219	122	3	0	454	0	390	52	4	0	0	0	1	0	72	0	0	289	0	0	0	0	0	17	182	65	12	407	227	0	20	0	26	9	0	47	0	0	0	0
		0.2.60.5.23.1	unclassified	0	0	0	0	0	0	0	0	0	0	0	0	0	0	0	0	0	0	1	0	0	0	0	0	0	0	0	0	0	0	0	0	0	0	0	0	0	0	0	0	0	0	0	0	0	0
		0.2.60.8.1.1	unclassified	0	0	0	0	0	0	0	0	0	0	0	0	1	0	0	0	0	0	1	0	0	0	0	0	0	1	0	0	0	0	0	1	0	0	0	0	0	0	0	0	1	170	0	0	0	0
		0.2.65.3.3.1	f__Spirochaetaceae	0	0	0	0	0	0	0	0	0	0	0	1	0	0	0	0	0	0	0	0	0	0	0	0	0	0	0	0	0	0	0	0	13	0	0	0	0	0	0	0	0	0	0	0	0	0
		0.2.66.1.1.4	f__Synergistaceae	0	0	0	0	0	0	0	0	0	0	0	0	0	0	0	0	0	0	36	0	0	0	0	0	0	0	0	0	0	0	0	0	0	0	0	0	0	0	0	0	0	0	0	0	0	0
		0.2.68.3.3.1	unclassified	0	0	0	0	0	0	0	0	0	0	0	0	0	0	0	0	0	0	0	0	0	0	0	0	0	0	0	0	0	4	0	0	0	0	0	0	0	0	0	0	0	0	0	0	0	0
		0.2.69.3.1.1	unclassified	0	0	0	0	0	0	0	0	0	0	0	0	0	0	0	0	0	0	0	0	0	0	0	0	0	0	0	0	0	0	0	0	0	0	0	0	0	0	0	0	0	69	0	0	0	0
		0.2.69.4.3.1	unclassified	0	0	0	0	0	0	0	0	0	0	0	0	0	0	0	0	0	0	0	0	0	125	0	0	0	0	0	0	0	0	0	0	0	0	0	0	0	0	0	0	0	0	0	0	0	0
		0.2.69.4.5.1	unclassified	0	0	0	0	0	0	0	0	0	0	0	0	0	0	0	0	0	0	0	0	0	0	0	0	0	0	0	0	0	0	0	0	29	0	0	0	0	0	0	0	0	0	0	0	0	0
		0.2.69.5.1.1	unclassified	1	0	0	0	0	0	0	0	0	0	0	0	0	0	0	0	0	0	0	0	0	0	0	0	0	0	0	0	0	0	0	0	0	0	0	0	0	0	0	0	0	1	0	0	0	0
		0.2.74.1.2.1	f__Opitutaceae	0	0	0	1	0	0	0	0	0	0	0	0	0	0	0	0	0	0	1	0	0	0	0	0	0	0	0	0	0	0	0	0	0	0	0	0	0	0	0	0	0	0	0	0	0	0
		0.2.74.3.1.1	f__Verrucomicrobiaceae	0	0	0	0	0	0	0	0	0	0	0	0	0	0	1	0	0	0	1	0	0	0	0	0	0	0	0	0	0	0	0	0	0	0	0	0	0	0	0	0	0	0	0	0	0	0
		0.2.74.5.2.7	unclassified	0	0	0	0	0	0	0	0	0	0	0	0	292	0	0	0	0	0	0	0	0	0	0	0	0	0	0	0	0	0	0	0	0	0	0	0	0	0	0	0	0	0	0	0	1	0
		0.2.74.6.1.2	f__[Chthoniobacteraceae]	0	0	0	0	0	0	0	0	0	0	0	0	0	0	0	0	0	0	0	0	0	0	0	0	1	0	0	0	0	0	0	0	0	0	0	0	0	0	0	0	0	0	0	0	0	0
		0.2.74.7.1.1	unclassified	0	0	0	0	0	0	0	0	0	0	0	0	1	0	0	0	0	0	0	0	0	0	0	0	0	0	0	0	0	0	0	0	0	0	0	0	0	0	0	0	0	0	0	0	0	0
		0.2.85.1.1.1	f__Deinococcaceae	15	0	0	98	0	0	0	0	0	0	0	0	0	0	0	0	0	0	0	22	0	0	0	0	265	0	0	1	0	0	0	0	0	0	0	0	0	0	0	0	0	242	0	0	183	0
		0.2.85.1.1.2	f__Trueperaceae	0	18	0	0	0	0	0	0	0	0	0	0	0	0	0	0	0	0	0	0	0	0	0	0	0	0	0	0	0	0	0	0	0	0	0	0	0	0	0	0	0	0	0	0	0	0
		0.2.85.1.2.1	f__Thermaceae	196	0	0	0	0	0	0	0	0	0	0	0	0	0	8	0	0	0	0	0	898	219	0	95	0	0	0	44	0	1	0	38	0	62	120	19	43	0	0	0	0	0	18	177	0	0
		0.2.86.1.1.1	unclassified	2	1	0	1	17	159	1	0	0	2	0	1	5	0	10	0	0	0	4	0	4	60	4	0	180	0	0	0	1	0	1	0	1	0	2	0	1	0	193	252	0	2	2	1	0	3
	genus	rankID	Sample	1t	2t	3t	4t	5t	6t	9n	10n	11n	12n	13n	14n	17t	18t	19t	20t	21t	22t	23t	24n	25n	26n	27n	28n	29n	30n	31t	32t	33t	34t	35t	36t	37t	38n	39n	40n	41n	42n	43n	44n	45t	46t	47t	48n	49n	50n
		0.2.3.4.3.2.1	unclassified	0	0	0	0	0	0	0	0	0	0	0	0	0	0	0	0	0	0	0	0	0	0	0	0	0	0	0	0	0	0	0	0	0	0	1	0	0	0	0	0	0	0	0	0	0	0
		0.2.3.4.3.3.1	unclassified	0	0	0	0	0	0	0	0	0	0	0	0	369	0	0	0	0	0	0	0	0	0	1	0	0	0	1	0	0	0	55	0	0	0	0	0	0	0	0	0	0	0	0	0	0	0
		0.2.3.18.5.1.1	unclassified	0	0	0	0	0	0	0	0	0	0	0	0	0	0	0	0	0	0	0	0	0	0	0	0	0	0	0	0	0	0	0	0	0	0	0	0	0	0	59	0	0	0	0	0	0	0
		0.2.4.1.1.3.2	unclassified	0	0	0	0	0	0	0	0	0	0	0	0	0	0	0	0	0	0	0	0	0	0	0	0	0	0	1	0	0	0	0	0	0	0	0	0	0	0	0	2	0	0	0	0	0	0
		0.2.4.1.1.4.1	unclassified	0	0	0	0	0	0	0	0	0	0	0	0	0	0	0	0	0	0	0	0	0	0	0	0	0	0	0	0	0	0	0	0	0	0	0	1	0	0	1	0	0	0	0	0	0	0
		0.2.4.1.1.15.1	unclassified	0	0	0	0	0	0	0	0	0	0	0	0	0	0	0	0	0	0	0	0	0	0	0	0	0	0	0	117	0	0	0	0	0	0	0	0	0	1	0	0	0	0	0	0	0	0
		0.2.4.2.1.2.2	g__Actinomyces	0	60	0	0	0	0	0	0	0	0	0	0	0	0	66	0	49	0	1	0	0	0	0	0	0	0	0	127	0	658	0	0	0	285	20	0	193	0	0	31	0	0	0	7	0	0
		0.2.4.2.1.2.6	g__Mobiluncus	0	0	0	0	0	0	0	0	0	0	0	0	0	0	0	0	0	0	0	0	0	0	0	0	0	0	0	0	0	0	0	0	0	0	0	0	0	0	0	0	0	0	0	0	8	0
		0.2.4.2.1.2.10	unclassified	0	0	0	0	0	0	0	0	0	0	0	0	0	0	0	0	0	0	0	0	0	0	0	0	0	0	0	0	0	1	0	0	0	0	0	0	0	0	0	0	0	0	0	0	0	0
		0.2.4.2.1.5.14	unclassified	0	0	0	0	0	0	0	0	0	0	0	0	0	0	0	0	0	0	0	0	0	96	0	0	0	0	0	0	0	0	0	0	0	0	0	0	0	0	0	0	0	0	0	0	0	0
		0.2.4.2.1.7.1	g__Georgenia	0	0	0	0	0	0	0	0	0	0	0	0	0	0	0	0	0	0	0	0	0	0	0	0	0	0	0	0	0	0	0	0	0	0	0	80	0	0	0	0	0	0	0	0	0	0
		0.2.4.2.1.8.1	g__Brevibacterium	0	0	0	0	0	122	6	0	0	0	0	0	0	0	16	0	0	0	34	0	0	0	0	0	0	0	0	0	3	0	44	0	0	0	0	0	0	28	0	0	353	0	0	0	0	0
		0.2.4.2.1.9.1	g__Actinotalea	0	0	0	0	0	0	0	0	0	0	0	0	0	0	0	0	0	0	0	129	0	0	0	0	84	0	0	0	0	0	0	0	0	0	0	0	0	0	0	0	0	0	0	0	181	0
		0.2.4.2.1.9.2	g__Cellulomonas	0	0	0	0	0	0	0	0	0	0	0	0	0	0	0	0	0	0	0	0	0	0	0	0	166	0	0	0	0	0	0	0	0	8	0	0	0	0	0	0	0	0	0	0	2457	0
		0.2.4.2.1.9.7	unclassified	0	0	0	0	0	0	0	0	0	0	0	0	0	0	0	0	0	0	0	0	0	0	0	0	1	0	0	0	0	0	0	0	0	0	0	0	0	0	0	0	0	0	0	0	1	0
		0.2.4.2.1.10.1	g__Corynebacterium	146	33	126	254	170	5	294	88	1847	122	126	0	517	12	0	1	179	0	1	826	0	1325	458	8	38	520	111	700	10806	2138	39	24	13	0	769	609	462	1474	18	97	10	8	212	117	29	5
		0.2.4.2.1.12.1	g__Brachybacterium	0	0	0	0	0	25	0	0	0	0	0	353	0	0	0	9	0	0	0	0	1025	29	0	803	0	0	0	0	0	0	0	0	0	0	14	0	0	0	0	7	0	0	7	0	0	0
		0.2.4.2.1.12.2	g__Dermabacter	156	0	0	0	0	0	0	0	0	0	0	0	0	0	0	0	0	0	0	0	0	0	0	0	0	0	0	0	24	36	0	0	0	0	0	0	0	0	0	0	0	0	0	0	0	0
		0.2.4.2.1.15.1	g__Dietzia	32	0	0	0	0	0	0	0	0	0	0	0	0	0	0	0	0	0	0	0	0	0	0	153	0	0	0	0	0	0	0	0	0	0	0	0	0	0	0	0	0	0	0	0	0	0
		0.2.4.2.1.17.2	g__Blastococcus	629	203	0	0	12	0	0	0	24	0	0	0	13	2	0	0	0	0	0	1018	1	1	19	0	106	0	0	1	0	6	0	129	0	0	0	304	0	0	0	0	0	207	0	0	0	0
		0.2.4.2.1.17.3	g__Geodermatophilus	0	0	0	0	0	0	93	0	0	0	0	0	1	0	0	0	0	0	1	0	0	0	0	0	0	0	0	0	0	0	0	0	0	0	0	0	0	0	81	0	133	0	0	0	473	0
		0.2.4.2.1.17.4	g__Modestobacter	0	105	0	0	0	0	0	0	0	0	16	0	0	0	0	0	0	0	0	359	2807	0	0	0	0	0	0	0	57	0	0	0	0	0	58	0	0	0	0	174	0	0	0	0	104	0
		0.2.4.2.1.17.5	unclassified	0	121	0	0	2	0	0	0	0	0	0	0	0	0	0	0	0	0	0	0	1	48	37	0	0	0	0	67	0	0	0	0	0	0	1	0	0	0	0	0	0	0	0	12	0	0
		0.2.4.2.1.19.1	g__Gordonia	0	0	0	0	0	0	0	0	0	0	0	0	0	0	0	0	0	0	0	0	0	0	91	0	0	0	0	0	0	0	0	0	0	0	0	0	0	0	0	0	0	0	0	0	0	0
		0.2.4.2.1.20.5	g__Knoellia	0	0	0	0	6	0	0	0	0	0	0	0	0	0	0	0	0	0	0	0	0	0	0	0	0	0	0	0	0	0	0	0	0	0	0	0	0	0	0	0	0	0	0	0	0	0
		0.2.4.2.1.20.7	g__Kytococcus	0	0	0	36	0	842	50	0	0	0	0	25	0	0	62	0	0	0	0	0	0	82	0	0	0	0	0	0	0	0	0	0	0	0	0	0	0	0	255	250	0	0	20	6	0	0
		0.2.4.2.1.20.10	g__Ornithinicoccus	0	0	0	0	0	0	0	0	0	0	0	0	0	0	0	0	0	0	0	0	0	0	0	0	0	0	0	0	0	0	6	0	0	0	0	0	0	0	0	0	0	0	0	0	0	0
		0.2.4.2.1.20.13	g__Phycicoccus	0	0	0	88	0	0	0	0	0	0	0	0	0	0	0	0	0	0	0	0	0	0	0	0	0	0	0	0	0	0	0	0	0	0	0	0	0	0	0	0	0	0	0	0	0	0
		0.2.4.2.1.20.14	g__Serinicoccus	0	0	2	0	0	0	0	0	0	0	0	0	0	0	0	0	0	0	0	0	0	0	0	0	0	0	0	0	0	0	0	0	0	0	0	0	0	0	0	0	0	0	0	0	0	0
		0.2.4.2.1.20.17	unclassified	0	0	0	0	28	0	0	0	0	0	0	0	0	0	0	0	0	0	0	0	0	0	0	0	0	0	0	0	0	0	194	0	0	0	0	72	0	0	0	0	0	0	0	0	0	0
		0.2.4.2.1.22.1	g__Kineococcus	0	0	0	0	0	0	0	0	0	0	0	0	0	0	0	0	0	0	0	0	0	0	0	0	0	0	0	0	0	0	0	1199	0	0	0	0	0	0	0	0	0	0	0	0	15	0
		0.2.4.2.1.22.3	g__Quadrisphaera	0	0	0	0	0	0	0	0	0	0	14	0	0	0	0	0	0	0	0	0	0	0	0	0	0	0	0	0	0	0	0	0	0	0	0	0	0	0	0	0	0	0	0	0	0	0
		0.2.4.2.1.23.2	g__Agrococcus	0	0	0	0	0	0	0	0	0	0	0	0	0	0	0	0	0	0	0	0	0	0	5	0	0	0	0	0	0	0	0	0	0	0	0	0	0	0	0	0	0	0	0	0	0	0
		0.2.4.2.1.23.3	g__Agromyces	0	0	0	0	0	0	0	0	0	0	0	0	0	0	0	0	0	0	0	0	0	0	0	0	0	0	0	0	0	0	0	0	0	0	0	0	0	0	0	0	0	157	0	0	0	0
		0.2.4.2.1.23.8	g__Cryocola	0	0	0	0	0	0	0	0	0	0	0	0	0	0	0	0	0	0	0	0	0	0	0	0	0	0	0	0	0	0	0	0	0	0	0	0	0	0	104	0	0	0	0	0	0	0
		0.2.4.2.1.23.9	g__Curtobacterium	0	0	0	0	0	0	0	0	0	0	0	0	0	0	0	0	0	0	0	0	0	0	0	0	0	0	0	10	0	0	0	0	0	0	0	116	0	0	0	166	0	0	0	0	0	0
		0.2.4.2.1.23.10	g__Frigoribacterium	0	0	0	0	0	0	0	0	0	0	0	0	0	0	0	0	0	0	0	0	0	0	0	0	0	0	0	0	0	0	0	0	0	0	0	0	0	0	0	0	0	0	22	0	0	0
		0.2.4.2.1.23.16	g__Leucobacter	0	0	0	0	0	0	0	0	0	0	0	0	0	0	0	0	0	0	0	0	0	0	0	0	0	343	0	0	0	0	0	0	0	0	0	0	0	0	0	0	0	0	0	0	0	0
		0.2.4.2.1.23.18	g__Microbacterium	0	0	0	0	0	0	0	0	0	0	0	33	86	0	0	0	0	0	0	0	161	0	0	0	262	0	0	12	0	0	0	0	8	0	0	0	56	0	0	14	4	65	0	0	2	0
		0.2.4.2.1.23.19	g__Mycetocola	0	0	0	0	0	0	0	0	0	0	0	0	0	0	0	0	0	0	0	0	0	0	0	0	0	0	0	0	0	0	0	0	0	0	0	0	0	0	0	0	0	0	0	0	9	0
		0.2.4.2.1.23.22	g__Pseudoclavibacter	90	0	0	0	0	0	0	0	0	0	0	0	0	0	0	0	0	0	0	0	0	0	0	0	0	0	0	0	0	0	0	0	0	0	0	0	0	0	0	0	0	0	0	0	0	0
		0.2.4.2.1.23.23	g__Rathayibacter	0	0	0	0	0	0	0	0	0	0	0	0	0	0	0	0	0	0	0	0	0	0	0	0	0	0	0	0	0	0	23	0	0	0	0	0	0	0	0	0	0	0	0	0	0	0
		0.2.4.2.1.23.24	g__Salinibacterium	0	0	0	0	0	0	0	0	0	0	0	0	1	0	0	0	0	0	0	0	0	0	0	0	0	0	0	0	0	0	0	0	0	0	0	0	0	0	0	0	0	0	0	0	0	0
		0.2.4.2.1.23.27	g__Yonghaparkia	0	0	0	0	4	265	1	0	0	0	0	0	0	0	0	37	0	0	0	72	0	0	0	0	0	40	0	0	0	0	0	0	10	0	0	0	0	0	0	0	0	0	0	0	0	0
		0.2.4.2.1.23.29	unclassified	0	3	0	0	0	11	55	0	0	0	0	0	254	0	0	0	0	0	0	2	0	7	1	0	3	4	0	0	0	0	0	0	0	0	0	4	0	0	1	11	0	0	0	0	0	0
		0.2.4.2.1.24.2	g__Arthrobacter	12	374	0	0	32	0	0	0	0	0	0	0	0	0	0	0	273	0	0	0	0	171	0	0	0	0	19	0	0	0	53	0	0	0	0	63	0	191	0	0	81	0	0	0	0	0
		0.2.4.2.1.24.4	g__Citricoccus	0	0	0	0	0	0	0	0	0	0	0	210	0	0	0	0	0	0	0	0	0	0	0	0	0	0	0	0	0	0	0	0	0	0	0	0	0	0	0	0	0	0	0	0	0	0
		0.2.4.2.1.24.5	g__Kocuria	0	61	8	0	0	0	0	0	147	16	0	0	0	0	9	0	59	0	0	0	0	140	0	217	0	0	0	35	55	0	0	47	0	0	0	0	0	0	73	0	1	32	0	0	0	0
		0.2.4.2.1.24.6	g__Microbispora	45	0	0	0	0	0	0	0	0	0	0	0	0	0	0	85	0	0	0	0	444	104	100	0	0	0	20	0	0	14	64	0	0	0	402	0	0	0	0	0	0	0	0	0	6466	0
		0.2.4.2.1.24.7	g__Micrococcus	241	0	0	0	0	0	168	0	0	161	0	601	0	0	0	0	0	0	0	0	0	15	233	0	17	0	0	0	0	0	55	0	0	0	20	0	0	170	0	5	17	0	124	0	0	0
		0.2.4.2.1.24.8	g__Nesterenkonia	0	0	0	0	0	0	0	0	0	0	0	0	0	0	0	0	0	0	0	0	742	0	0	0	0	0	0	0	0	0	0	0	0	0	0	0	0	0	0	0	0	0	0	0	101	0
		0.2.4.2.1.24.10	g__Rothia	0	66	0	0	0	0	126	0	0	0	0	0	0	0	0	0	0	0	0	0	0	0	0	0	0	10	0	0	0	0	6	0	0	0	0	0	0	0	133	0	0	0	0	0	0	0
		0.2.4.2.1.24.13	unclassified	3	0	0	0	22	0	3	0	0	0	0	46	0	0	0	0	0	0	0	0	1	1	1	0	0	0	0	0	0	0	0	0	0	0	1	0	0	3	0	247	0	0	0	0	30	0
		0.2.4.2.1.25.3	g__Actinoplanes	0	0	0	0	0	0	0	0	0	0	6	0	0	0	0	0	0	0	0	0	0	0	0	0	0	0	0	0	0	0	0	0	0	0	0	0	0	0	0	0	0	0	0	0	0	0
		0.2.4.2.1.25.11	g__Micromonospora	25	0	0	0	0	0	0	0	0	0	0	0	0	0	0	0	0	0	0	0	0	127	0	0	47	0	0	0	0	0	0	0	0	0	0	215	0	0	0	0	0	0	0	0	0	0
		0.2.4.2.1.25.22	unclassified	0	1	0	0	0	0	0	0	0	0	0	0	0	0	0	0	0	0	0	0	0	48	0	0	10	0	0	0	41	0	0	0	0	0	0	7	0	0	0	0	0	0	0	0	0	0
		0.2.4.2.1.26.1	g__Mycobacterium	120	0	0	0	0	0	0	8	18	0	0	7	73	0	0	0	0	0	0	0	0	0	14	0	0	0	0	0	0	0	0	0	0	0	0	62	0	0	0	0	0	0	0	77	1	0
		0.2.4.2.1.27.4	unclassified	0	0	0	0	0	0	0	0	0	0	0	0	0	0	0	0	0	0	0	0	0	0	0	0	0	0	0	0	0	0	0	0	2	0	0	0	0	0	0	0	0	0	0	0	0	0
		0.2.4.2.1.28.2	g__Rhodococcus	0	117	0	0	0	0	37	0	0	0	0	0	0	19	0	0	0	0	0	0	100	0	0	0	0	0	0	0	0	0	1	0	0	0	51	0	0	0	0	0	8	68	0	0	0	0
		0.2.4.2.1.29.3	g__Friedmanniella	0	0	0	0	0	0	0	0	0	0	2	0	0	0	0	0	0	0	0	270	628	0	0	0	0	0	0	0	0	2	10	63	0	0	0	0	0	0	0	0	0	0	0	0	0	0
		0.2.4.2.1.29.5	g__Marmoricola	0	0	0	0	0	0	89	0	0	0	0	0	0	0	0	0	0	0	0	0	0	0	0	0	0	0	0	17	0	0	0	0	0	0	5	0	0	0	0	2	0	0	0	0	0	0
		0.2.4.2.1.29.6	g__Nocardioides	0	0	0	0	2	0	0	0	1	0	0	0	0	0	0	0	0	0	0	0	0	122	15	8	0	0	13	50	0	1	0	192	0	0	0	0	0	0	0	0	0	0	0	100	0	0
		0.2.4.2.1.29.8	g__Propionicimonas	0	0	0	0	0	0	0	0	0	0	0	0	0	0	0	0	0	0	0	0	0	0	0	0	0	0	0	0	0	0	0	69	0	0	140	0	0	0	0	4	0	0	0	0	0	0
		0.2.4.2.1.29.9	unclassified	74	0	0	0	97	0	0	0	16	0	0	0	0	0	0	0	0	0	0	1	249	0	0	4	0	0	0	0	0	0	0	0	0	0	0	0	0	0	0	151	0	0	0	0	0	0
		0.2.4.2.1.31.6	unclassified	0	0	0	0	0	0	0	0	0	0	0	0	0	0	0	0	0	0	0	0	0	0	0	0	0	0	0	0	0	0	0	0	0	0	0	0	0	0	0	0	0	0	0	0	0	73
		0.2.4.2.1.32.2	g__Brooklawnia	0	0	0	0	0	0	0	0	0	0	0	0	0	0	0	0	0	0	0	0	0	0	0	0	0	0	0	0	0	0	0	0	0	0	0	0	0	102	0	0	0	0	0	0	0	0
		0.2.4.2.1.32.3	g__Luteococcus	0	0	0	0	0	0	0	0	0	0	0	0	0	0	0	0	0	0	0	0	0	0	0	0	2	0	0	0	0	0	0	0	0	0	0	0	191	0	0	0	0	0	0	0	0	0
		0.2.4.2.1.32.4	g__Microlunatus	0	0	0	0	0	0	0	0	0	0	0	0	0	0	0	0	0	0	2	0	0	0	0	0	58	0	0	0	0	0	0	0	0	0	0	0	0	0	0	0	0	0	0	0	0	0
		0.2.4.2.1.32.5	g__Propionibacterium	493	111	232	412	72	49	167	0	132	475	360	452	87	10	39	211	414	79	53	599	1006	372	281	406	844	261	59	738	78	37	296	671	50	152	867	243	656	1573	149	243	70	641	721	1003	58	729
		0.2.4.2.1.32.8	unclassified	0	0	0	0	0	0	0	0	0	0	0	0	0	0	0	0	0	0	8	0	0	0	0	0	0	0	0	0	0	0	0	0	0	0	0	117	0	0	0	0	0	0	92	0	0	0
		0.2.4.2.1.33.1	g__Actinomycetospora	0	0	0	0	0	0	0	0	0	0	0	0	0	0	0	0	0	0	0	0	0	0	0	0	0	0	0	0	0	0	8	0	0	0	0	0	0	0	0	0	0	0	0	0	0	0
		0.2.4.2.1.33.5	g__Prauserella	0	0	0	0	0	0	0	0	0	0	0	0	0	0	0	0	0	0	0	0	0	0	0	0	0	0	0	0	0	0	36	0	0	0	0	0	0	0	0	0	0	0	0	0	0	0
		0.2.4.2.1.33.6	g__Pseudonocardia	0	0	0	0	0	0	0	0	0	0	0	0	0	0	0	0	0	0	0	0	0	0	0	0	0	76	0	0	0	0	0	0	5	0	0	72	0	0	0	0	0	0	1	0	1	0
		0.2.4.2.1.33.8	g__Saccharopolyspora	0	0	0	0	0	0	0	0	0	0	0	0	45	0	0	0	0	0	0	0	0	0	0	0	0	0	0	0	0	0	0	0	0	0	0	0	0	0	0	0	0	2	0	0	0	0
		0.2.4.2.1.33.12	unclassified	0	0	0	0	0	0	0	0	0	0	0	0	0	0	0	0	0	0	0	0	0	0	0	0	0	1	0	0	0	0	0	0	0	0	0	0	0	0	0	0	0	0	0	0	0	0
		0.2.4.2.1.36.1	g__Sanguibacter	0	0	0	0	0	0	0	0	0	0	0	0	0	0	0	0	0	0	0	2	0	0	0	0	0	0	0	0	0	0	0	0	0	0	0	0	0	0	0	0	0	0	0	0	0	0
		0.2.4.2.1.37.3	unclassified	0	0	70	0	37	0	0	0	0	0	0	0	0	0	0	24	0	18	0	0	0	0	0	0	0	0	0	0	12	0	149	115	5	0	0	0	0	300	0	24	0	0	0	79	0	0
		0.2.4.2.1.38.5	g__Streptomyces	0	0	0	0	0	0	0	0	0	0	0	0	0	0	0	0	0	0	0	0	0	76	0	0	53	0	0	0	0	3	0	101	0	0	0	58	0	0	0	0	0	0	0	0	22	0
		0.2.4.2.1.43.2	g__Yaniella	0	0	0	0	0	0	0	0	0	0	0	0	0	0	0	0	0	0	0	0	0	0	0	0	57	0	0	0	0	0	0	0	2	0	0	0	0	0	0	0	0	0	0	0	0	0
		0.2.4.2.1.44.1	unclassified	20	0	0	0	0	0	0	0	0	3	0	0	1	0	0	0	0	0	21	53	2	39	8	200	0	0	0	0	3	5	0	0	3	1	124	53	1	1	2	0	20	27	0	187	325	0
		0.2.4.2.2.1.3	g__Bifidobacterium	0	0	0	0	0	667	0	0	0	0	0	0	0	0	0	0	0	0	0	1	0	0	0	0	0	0	0	0	10	0	0	0	0	0	0	0	0	0	0	101	0	0	0	0	0	0
		0.2.4.2.2.1.5	g__Gardnerella	134	0	0	0	0	0	9	0	0	0	0	0	37	14	0	0	0	153	0	0	0	0	205	0	39	0	0	0	11	10	95	2	0	0	0	0	0	0	234	0	0	0	0	1	0	0
		0.2.4.2.3.1.1	unclassified	0	0	0	0	0	0	0	0	0	0	0	0	0	0	0	0	0	0	0	0	0	0	0	0	0	0	0	0	0	0	0	0	0	0	0	0	78	0	0	0	0	0	0	0	0	0
		0.2.4.3.1.1.2	g__Atopobium	0	0	0	0	0	0	0	0	0	0	0	0	0	0	0	0	0	0	0	14	0	0	33	0	0	0	0	0	0	0	0	0	0	0	0	0	0	0	0	0	0	0	0	0	0	0
		0.2.4.3.1.1.3	g__Collinsella	0	0	0	0	0	0	0	0	0	0	0	0	0	0	0	0	0	0	0	0	0	0	0	0	0	0	0	0	0	0	0	0	0	1	0	0	0	0	0	0	32	0	0	0	0	0
		0.2.4.3.1.1.5	g__Eggerthella	0	0	0	0	0	0	0	0	0	0	0	0	0	0	0	0	0	0	1	0	0	0	0	0	0	0	0	0	0	0	0	0	0	0	0	0	0	0	0	0	0	0	0	0	0	0
		0.2.4.3.1.1.7	g__Olsenella	0	0	0	0	0	0	0	0	0	0	0	0	0	0	0	0	0	0	0	0	0	0	0	0	0	0	0	0	0	0	0	0	0	0	0	0	0	0	0	0	0	0	15	0	0	0
		0.2.4.5.1.1.1	unclassified	0	0	0	0	0	0	0	0	0	0	0	0	0	0	0	0	0	0	0	0	0	0	0	0	0	0	0	0	0	0	0	0	10	0	0	0	0	0	0	0	0	0	0	0	0	0
		0.2.4.6.1.1.1	g__Euzebya	0	0	0	0	0	0	0	0	0	0	0	0	0	0	0	0	0	0	0	0	0	0	0	0	0	0	0	0	0	0	0	0	0	0	0	0	459	0	0	0	0	0	0	0	0	0
		0.2.4.8.1.1.1	g__Rubrobacter	465	330	542	644	339	260	431	1538	836	1533	360	1082	532	62	120	248	421	54	294	577	739	1480	509	375	532	792	44	448	399	33	1304	582	116	200	1119	936	532	1388	1268	1952	446	396	1044	885	316	963
		0.2.4.9.1.2.2	unclassified	0	1	0	0	0	194	0	0	0	0	0	0	0	0	0	0	0	0	0	0	0	0	0	0	0	0	0	15	0	0	0	0	0	0	2	0	0	0	0	0	0	0	0	0	0	0
		0.2.4.9.2.2.2	unclassified	0	0	0	0	0	0	0	0	0	0	0	0	374	0	0	0	0	0	0	0	0	0	0	0	0	0	0	0	0	0	0	0	0	0	0	0	0	0	0	0	0	0	0	0	0	0
		0.2.4.9.2.3.2	unclassified	0	0	0	0	0	0	0	0	0	0	0	0	0	0	0	0	0	0	0	0	0	0	0	0	0	0	0	0	0	0	0	0	0	0	0	0	121	0	0	0	0	0	0	0	0	0
		0.2.4.9.2.4.1	unclassified	0	0	0	0	0	0	0	0	0	0	0	0	1	0	0	0	0	0	0	0	0	23	0	0	15	0	0	12	0	0	0	0	0	0	0	0	0	0	0	0	0	0	0	0	0	71
		0.2.4.10.1.1.1	unclassified	0	0	0	13	0	0	0	0	0	0	0	1	0	0	0	0	0	0	0	0	0	0	0	0	0	0	0	0	0	0	0	1	0	0	0	0	0	0	1	0	0	0	0	0	0	0
		0.2.10.3.1.3.3	g__Bacteroides	0	96	0	0	0	1	0	0	189	0	0	0	0	0	0	0	0	0	2931	0	0	0	0	0	0	0	0	0	0	0	0	1	0	2	1	1	0	0	0	0	10	1	0	0	0	0
		0.2.10.3.1.7.3	g__Macellibacteroides	0	0	0	0	0	0	10	0	0	0	0	0	0	0	0	0	0	0	0	0	0	0	0	0	0	0	0	0	0	0	0	0	0	0	0	0	0	0	0	0	0	0	0	0	0	0
		0.2.10.3.1.7.5	g__Parabacteroides	0	11	0	0	0	0	0	0	0	0	0	0	0	0	0	0	0	0	34	0	0	0	0	0	0	0	1	0	0	0	0	0	0	0	0	1	0	0	0	0	0	0	0	0	0	0
		0.2.10.3.1.7.7	g__Porphyromonas	0	0	0	0	0	0	0	0	0	72	0	0	0	0	23	0	0	0	0	0	0	526	0	36	0	0	0	0	0	419	0	0	8	0	582	0	285	0	0	0	40	0	0	0	0	0
		0.2.10.3.1.7.11	unclassified	0	0	0	0	0	0	0	0	0	0	0	0	0	0	0	0	0	0	1	0	0	0	0	0	0	0	0	0	0	0	0	0	0	0	0	0	0	0	0	0	0	0	0	0	0	0
		0.2.10.3.1.8.1	g__Prevotella	4	0	70	0	0	0	0	0	0	0	0	0	0	0	0	0	0	0	53	0	0	46	109	33	0	0	2	0	5	0	0	0	0	0	1	0	0	104	0	0	50	50	0	0	0	0
		0.2.10.3.1.9.1	unclassified	0	0	0	0	0	0	0	0	38	0	0	0	0	0	0	0	0	0	0	0	0	0	0	0	0	0	0	0	0	0	0	0	0	0	0	0	0	0	0	0	0	0	0	0	0	0
		0.2.10.3.1.10.2	g__Alistipes	0	0	1	0	0	0	0	0	0	0	0	0	0	0	0	0	0	0	40	0	0	0	0	0	0	0	0	0	0	0	0	0	0	0	0	0	0	0	0	0	1	0	0	0	0	0
		0.2.10.3.1.14.2	unclassified	0	73	0	0	0	0	0	0	0	0	0	0	0	0	0	0	0	0	30	0	0	0	0	0	0	0	0	0	0	0	0	0	0	0	0	0	0	0	0	0	39	0	0	0	0	0
		0.2.10.3.1.15.1	g__Butyricimonas	0	0	0	0	0	0	0	0	0	0	0	0	0	0	0	0	0	0	0	0	0	0	0	0	0	0	0	0	0	0	0	0	0	0	0	0	0	0	0	0	134	0	0	0	0	0
		0.2.10.3.1.16.2	g__Paraprevotella	0	0	0	0	0	0	0	0	0	0	0	0	0	0	0	0	0	0	55	0	0	0	0	0	0	0	0	0	0	0	0	0	0	0	0	0	0	0	0	0	0	0	0	0	0	0
		0.2.10.3.1.18.1	unclassified	0	0	0	0	0	0	0	0	0	0	0	0	0	0	0	0	0	0	0	0	0	0	0	0	0	0	0	0	1	1	0	0	0	0	0	0	0	0	0	0	0	0	0	0	0	0
		0.2.10.4.1.2.1	g__Adhaeribacter	0	0	0	0	0	0	0	0	0	0	0	0	0	0	0	0	0	0	0	0	0	0	0	0	0	0	0	0	0	0	0	0	0	0	27	0	0	0	0	0	0	0	0	0	0	0
		0.2.10.4.1.2.3	g__Dyadobacter	0	0	0	0	0	0	0	0	0	0	0	0	0	0	11	0	0	0	0	0	0	0	0	0	0	0	0	0	0	0	0	0	0	0	0	0	0	0	0	0	0	0	0	0	0	0
		0.2.10.4.1.2.5	g__Flectobacillus	0	0	0	492	0	0	0	0	0	0	0	0	0	0	0	0	0	0	0	0	0	0	0	0	0	0	0	0	0	0	0	0	0	0	0	0	12	0	0	0	0	0	0	0	0	0
		0.2.10.4.1.2.7	g__Hymenobacter	184	8	0	93	0	125	0	0	0	0	0	0	0	0	0	0	0	0	0	0	0	0	0	0	0	0	0	0	0	0	0	0	0	0	0	0	0	288	0	0	0	0	0	0	0	0
		0.2.10.4.1.2.12	g__Pontibacter	0	0	0	0	0	0	0	0	0	0	0	0	0	0	0	0	0	0	0	0	0	0	0	0	0	0	0	0	65	0	0	0	0	0	0	0	0	0	0	0	0	0	0	0	0	0
		0.2.10.4.1.4.1	g__Candidatus_Amoebophilus	0	104	0	0	0	0	0	0	0	0	0	0	0	0	0	0	0	0	0	0	0	0	0	0	0	0	0	0	0	0	0	0	0	0	0	0	0	0	0	0	0	0	0	0	0	0
		0.2.10.4.1.5.1	unclassified	0	0	0	0	0	0	0	0	0	0	0	0	0	0	0	0	0	0	3	0	0	0	0	307	0	0	0	0	0	0	0	0	0	0	0	0	0	0	0	0	0	0	0	0	0	0
		0.2.10.5.1.1.1	g__Blattabacterium	0	0	0	0	0	0	0	0	0	0	0	0	31	0	0	0	0	0	0	0	0	0	0	0	0	0	0	0	0	0	0	0	0	0	0	0	0	0	0	0	0	0	0	0	0	0
		0.2.10.5.1.3.11	g__Capnocytophaga	0	0	0	0	0	0	0	0	0	0	0	0	0	0	45	0	0	0	0	0	0	0	115	0	0	0	0	0	0	0	0	0	0	0	0	0	0	0	0	0	0	23	0	0	0	0
		0.2.10.5.1.3.23	g__Flavobacterium	0	0	0	0	0	0	0	0	0	0	0	0	0	0	0	0	0	0	0	0	0	0	63	0	0	0	0	0	0	0	0	0	0	0	423	0	0	1	0	0	0	0	39	0	0	0
		0.2.10.5.1.3.33	g__Imtechella	0	0	0	0	0	0	0	0	0	0	0	1	0	0	0	0	0	0	0	0	1	0	0	0	0	0	0	0	0	0	0	0	0	0	0	0	0	1	0	0	0	0	0	0	0	0
		0.2.10.5.1.3.66	g__Salinimicrobium	0	0	0	0	0	0	0	0	0	0	0	0	0	0	0	0	0	0	0	0	108	0	0	0	0	0	0	0	0	0	0	0	0	0	0	0	0	0	0	0	0	0	0	0	0	0
		0.2.10.5.1.5.2	g__Chryseobacterium	72	0	0	68	68	0	133	0	0	0	0	0	0	0	0	0	45	0	0	64	0	0	0	0	0	0	0	0	15	0	15	20	0	0	0	0	0	0	0	0	8	0	0	0	0	0
		0.2.10.5.1.5.3	g__Cloacibacterium	0	0	367	0	1	0	326	0	0	0	0	0	0	0	0	0	0	0	12	0	0	296	0	0	138	0	0	0	0	0	0	0	1	0	1330	0	0	92	0	132	0	0	0	374	0	0
		0.2.10.5.1.5.6	g__Riemerella	0	0	0	0	0	0	0	0	0	0	0	0	0	0	0	0	0	0	0	0	0	0	0	0	0	1	0	0	0	0	0	0	0	0	0	0	0	0	0	0	0	0	0	0	0	0
		0.2.10.5.1.5.7	g__Wautersiella	0	0	0	0	0	0	0	0	0	0	0	0	0	0	0	0	0	0	0	0	0	0	0	0	0	0	0	113	0	0	0	0	0	0	0	0	0	0	0	0	0	0	0	0	0	0
		0.2.10.5.1.5.9	unclassified	0	0	0	0	0	0	0	0	0	0	0	0	0	0	6	0	0	0	0	0	0	0	0	0	135	13	0	0	0	0	0	0	0	0	0	0	0	0	0	0	0	0	0	0	0	0
		0.2.10.8.1.2.3	g__Olivibacter	0	0	0	0	0	0	0	0	0	0	0	0	0	0	0	0	0	0	0	0	0	0	0	0	0	0	0	0	0	2	0	0	0	0	0	0	0	0	0	0	0	0	0	0	0	0
		0.2.10.8.1.2.5	g__Pedobacter	60	0	2	0	0	0	0	0	0	0	0	0	0	0	0	0	56	0	0	0	0	0	0	0	0	0	0	0	0	0	0	0	0	4	0	0	0	0	0	0	0	0	0	0	0	0
		0.2.10.8.1.2.7	g__Sphingobacterium	0	0	0	0	0	0	0	0	0	0	0	0	0	0	2	0	0	0	0	0	0	0	0	0	0	0	0	0	0	0	0	0	0	0	100	0	0	0	0	0	0	0	0	0	0	0
		0.2.10.11.1.1.5	g__Flavisolibacter	160	0	0	0	0	0	0	0	0	0	0	0	0	0	0	0	0	0	0	0	0	33	0	0	0	0	0	0	0	0	0	0	0	0	0	0	0	0	0	0	0	0	0	0	0	0
		0.2.10.11.1.1.11	g__Segetibacter	0	0	0	0	0	0	0	0	0	0	0	0	0	0	0	0	0	0	0	0	0	113	0	0	0	0	0	0	0	0	0	0	0	0	0	221	0	0	0	0	0	0	0	0	0	0
		0.2.10.11.1.1.14	unclassified	1	0	0	0	0	0	0	0	0	0	0	0	0	0	0	0	0	0	0	0	0	1	0	0	0	0	0	0	0	0	0	0	0	0	0	1	0	0	0	39	0	0	1	0	0	0
		0.2.10.12.1.1.1	unclassified	0	0	0	0	0	0	0	0	0	0	0	0	0	0	0	0	0	0	2	0	0	0	0	0	0	0	0	0	0	0	0	0	0	0	0	0	1	0	0	0	0	0	0	0	0	0
		0.2.15.4.1.1.1	unclassified	0	0	0	0	0	0	0	0	0	0	0	0	0	0	0	0	0	0	0	0	0	0	0	0	0	0	0	0	0	0	0	0	0	0	0	0	0	0	1	0	0	0	0	0	0	0
		0.2.16.2.1.1.1	unclassified	0	0	0	0	0	0	0	0	0	0	0	0	0	0	0	0	0	0	0	0	0	0	0	0	0	0	0	0	0	0	112	0	0	0	0	0	0	0	0	0	0	0	0	0	0	0
		0.2.16.3.1.1.1	unclassified	0	0	0	0	0	0	0	0	0	0	0	0	0	0	0	0	0	0	0	0	0	0	0	0	0	0	0	0	0	0	0	0	0	0	0	0	0	140	0	0	0	0	0	0	0	0
		0.2.16.5.1.1.1	unclassified	0	0	0	0	0	0	0	0	0	0	0	0	0	0	0	0	0	0	0	0	0	0	0	0	200	0	0	0	0	0	0	0	0	0	0	0	0	0	0	0	0	0	0	0	0	0
		0.2.16.14.1.2.1	unclassified	0	0	0	0	0	1	0	0	0	0	0	0	0	0	0	0	0	0	0	0	0	0	0	0	0	0	0	0	0	0	0	0	0	0	0	0	0	0	0	0	0	0	0	0	0	0
		0.2.16.16.3.1.1	unclassified	0	0	0	0	0	0	0	0	0	1	0	0	0	0	2	0	0	0	14	0	0	0	0	0	0	0	0	0	0	0	0	0	0	0	0	618	0	0	23	0	2	95	0	0	0	0
		0.2.16.16.6.1.1	unclassified	0	0	0	0	0	0	0	0	0	0	0	0	0	0	0	0	0	0	0	0	0	0	0	0	0	0	0	0	0	0	0	0	0	0	0	0	0	0	2	0	0	0	0	0	0	0
		0.2.18.1.1.1.1	unclassified	0	0	0	0	0	0	0	0	0	0	0	0	0	0	0	0	0	0	0	0	0	0	0	0	0	0	0	0	0	0	0	0	0	137	78	0	47	0	0	0	0	0	0	0	0	0
		0.2.18.1.4.1.1	unclassified	0	0	0	0	0	0	0	0	0	0	0	0	0	0	0	0	0	0	0	0	0	0	0	0	0	0	0	0	1	0	0	0	0	0	0	0	0	0	0	0	0	0	0	0	0	0
		0.2.18.5.1.1.17	unclassified	0	0	0	90	0	0	0	0	0	0	0	0	0	0	0	0	0	0	0	0	0	0	0	0	0	0	0	0	0	0	0	0	0	0	0	0	0	0	0	0	0	0	0	0	0	0
		0.2.18.6.1.7.2	g__Chroococcidiopsis	0	0	0	0	0	0	0	0	0	0	0	0	0	2	0	0	0	0	0	0	43	0	0	0	0	0	0	0	0	0	0	0	0	0	0	0	0	0	0	0	0	0	0	0	0	0
		0.2.18.6.1.7.9	unclassified	0	0	0	0	0	0	0	0	0	0	0	0	0	0	0	0	0	0	0	0	725	0	0	0	0	0	0	0	0	0	0	0	0	0	0	0	0	0	0	0	0	0	0	0	0	0
		0.2.18.8.1.1.1	unclassified	0	0	0	0	0	0	0	0	0	0	0	0	1	0	0	0	0	0	0	0	0	0	19	0	0	0	0	0	0	0	0	0	0	0	0	0	0	0	0	0	0	0	0	0	0	0
		0.2.24.1.1.1.1	unclassified	0	0	0	0	0	0	0	0	0	0	0	0	0	0	0	0	0	0	0	0	0	0	0	0	0	0	0	0	0	0	0	0	0	0	0	0	0	0	0	256	0	0	0	0	0	0
		0.2.27.2.1.2.3	g__Anoxybacillus	0	0	0	0	0	0	0	0	0	0	0	0	0	0	0	0	0	0	0	0	0	0	0	0	121	0	0	0	0	0	0	0	0	0	477	0	0	0	0	0	0	0	0	0	0	0
		0.2.27.2.1.2.5	g__Bacillus	35	260	267	86	175	6	97	0	0	356	0	0	108	0	2	141	0	0	63	58	0	107	0	0	0	284	71	0	0	0	124	0	22	0	0	0	0	25	47	293	0	0	0	379	0	173
		0.2.27.2.1.2.8	g__Geobacillus	0	0	0	0	0	0	0	0	0	0	0	0	0	0	0	0	0	0	0	0	0	0	0	0	0	0	0	0	0	2	0	0	0	0	248	0	3	0	0	0	0	82	0	0	0	0
		0.2.27.2.1.2.13	g__Lentibacillus	0	0	0	0	0	0	0	0	0	0	0	0	0	0	0	0	0	0	0	0	0	0	0	0	0	0	0	0	0	0	0	0	0	0	0	0	0	0	0	0	66	0	0	0	0	0
		0.2.27.2.1.2.17	g__Natronobacillus	0	0	0	0	0	0	0	0	0	0	0	0	0	0	0	0	0	0	0	0	0	0	0	0	0	0	0	0	0	0	0	0	0	0	0	0	0	0	0	0	80	0	0	0	0	0
		0.2.27.2.1.2.18	g__Oceanobacillus	0	549	0	0	1781	0	0	0	0	0	3324	0	0	24	0	0	0	0	0	0	487	106	0	0	0	0	0	0	0	0	0	0	0	0	0	0	0	0	0	0	339	0	0	0	0	0
		0.2.27.2.1.2.21	g__Paucisalibacillus	0	0	0	0	0	0	0	0	0	0	0	0	0	0	0	0	0	0	0	0	0	0	0	0	0	0	0	0	0	0	0	0	0	0	0	3	0	0	0	0	0	0	0	0	0	0
		0.2.27.2.1.2.34	unclassified	0	4	73	0	45	0	0	0	60	0	0	0	22	0	0	0	0	0	0	0	0	1	0	0	0	0	0	0	0	0	0	0	0	0	0	1	0	0	0	8	3	1	2	7	0	0
		0.2.27.2.1.3.1	g__Brochothrix	0	0	0	7	0	0	0	0	0	0	0	0	0	0	0	0	0	0	2	0	0	0	0	0	0	0	0	0	0	0	0	216	0	0	0	0	0	0	0	0	0	0	0	0	0	142
		0.2.27.2.1.3.2	g__Listeria	2	2	4	3	2	0	1	0	1	1	0	0	12	5	6	5	15	8	0	0	2	1	0	0	1	0	1	0	30	45	37	41	2	0	3	0	1	1	0	0	2	0	1	0	1	1
		0.2.27.2.1.4.3	g__Brevibacillus	0	0	0	0	0	0	0	0	0	0	0	0	0	0	0	0	0	0	0	0	0	0	0	0	0	0	0	0	10	0	0	0	0	0	0	0	0	0	0	0	0	0	0	0	0	0
		0.2.27.2.1.4.5	g__Paenibacillus	0	0	28	0	0	0	0	0	0	0	0	0	0	0	0	0	0	0	0	0	0	34	27	0	71	0	3	0	0	0	0	0	0	0	0	0	0	0	0	0	0	0	0	0	120	0
		0.2.27.2.1.6.2	g__Bacillus	0	0	0	0	0	0	9	0	0	0	0	0	0	0	0	0	0	0	0	0	0	0	0	0	0	0	0	0	0	0	0	0	0	0	0	0	0	0	0	0	0	0	0	0	0	0
		0.2.27.2.1.6.5	g__Lysinibacillus	0	0	0	0	0	0	0	0	0	0	0	0	0	0	0	0	0	0	0	0	0	0	0	0	0	0	28	0	0	0	0	0	3	0	0	0	0	0	0	0	0	0	0	0	0	0
		0.2.27.2.1.6.7	g__Planococcus	0	65	0	0	0	0	0	0	0	0	0	0	0	0	0	0	0	0	0	0	51	0	0	0	0	0	0	0	0	0	0	0	0	0	0	0	0	0	0	0	0	0	0	0	0	0
		0.2.27.2.1.6.8	g__Planomicrobium	46	0	0	0	0	0	0	1	264	0	0	0	0	0	0	0	0	0	0	253	0	0	107	0	60	0	0	0	0	0	0	0	0	0	0	8	0	0	0	112	21	176	0	0	49	0
		0.2.27.2.1.6.11	g__Solibacillus	0	0	0	0	0	712	0	0	0	0	0	0	0	0	0	0	0	0	0	0	0	0	0	0	0	0	0	0	0	0	0	0	0	0	0	0	0	0	0	0	0	0	0	0	0	0
		0.2.27.2.1.6.12	g__Sporosarcina	0	0	0	0	0	0	0	0	0	0	0	0	0	0	0	0	0	0	0	0	0	0	0	0	0	0	0	0	77	1	0	69	0	0	0	0	137	0	49	0	0	377	0	0	0	0
		0.2.27.2.1.6.13	g__Staphylococcus	0	0	0	0	0	0	0	0	1	0	0	0	0	0	0	0	0	0	0	0	0	0	0	0	0	0	0	0	0	1	0	0	0	0	0	1	0	0	0	0	0	0	0	0	0	0
		0.2.27.2.1.6.14	g__Ureibacillus	0	0	0	0	0	0	0	0	0	0	0	0	0	0	0	0	0	0	0	129	0	0	0	0	0	0	0	0	0	0	0	0	0	0	0	0	0	0	0	0	0	0	0	0	0	0
		0.2.27.2.1.6.16	unclassified	0	0	0	0	0	17	0	0	0	0	0	0	0	0	0	0	0	0	0	2	1193	0	1	0	2	0	3	0	1	0	0	2	0	0	0	0	0	0	0	4	0	4	0	0	0	0
		0.2.27.2.1.7.6	unclassified	0	0	0	0	0	0	0	0	0	0	0	0	0	0	0	0	0	0	0	0	0	0	0	0	42	0	0	0	0	0	0	0	0	0	0	0	0	0	0	0	0	0	0	0	0	0
		0.2.27.2.1.8.1	g__Jeotgalicoccus	0	0	0	0	0	0	0	0	0	0	0	0	0	0	0	0	0	0	0	0	0	0	0	0	0	0	0	0	0	0	0	0	0	0	0	0	0	267	0	0	0	0	0	0	0	0
		0.2.27.2.1.8.2	g__Macrococcus	141	0	0	0	0	0	0	0	0	0	0	0	0	0	0	0	0	0	0	0	0	0	0	0	0	0	0	0	0	0	0	0	0	0	269	0	0	0	0	0	0	41	232	30	0	0
		0.2.27.2.1.8.3	g__Salinicoccus	104	191	0	0	0	0	0	0	0	0	0	0	0	0	0	0	0	0	0	0	0	0	0	0	0	0	0	50	0	0	0	0	0	0	0	0	0	0	0	0	0	0	0	0	0	0
		0.2.27.2.1.8.4	g__Staphylococcus	248	117	156	429	201	145	0	80	8869	297	362	189	702	56	124	0	582	310	209	231	195	309	1994	666	378	169	37	977	7228	6141	727	37	105	131	1081	8088	1141	862	849	0	559	949	583	372	187	195
		0.2.27.2.1.9.5	g__Planifilum	0	0	0	0	0	0	0	0	0	0	0	0	0	0	0	0	0	0	16	0	0	0	0	0	0	0	0	98	0	0	0	0	0	0	0	0	0	0	0	0	0	0	0	0	0	0
		0.2.27.2.1.9.7	g__Shimazuella	0	0	0	0	128	0	0	0	0	0	0	0	0	0	0	0	0	0	0	0	0	0	0	0	0	0	0	0	0	0	0	0	0	0	0	0	0	0	0	0	0	0	0	0	0	0
		0.2.27.2.1.9.8	g__Thermoactinomyces	0	0	0	0	0	0	0	0	0	0	0	0	0	0	0	0	116	0	0	0	0	0	0	0	0	0	0	0	0	0	0	0	0	0	0	0	0	0	0	0	0	0	0	0	0	0
		0.2.27.2.1.9.11	unclassified	0	0	0	0	0	0	0	0	0	0	0	0	0	0	0	0	1	0	0	0	1	0	0	0	0	0	0	0	0	0	0	0	0	0	0	0	98	0	0	0	0	0	0	0	0	0
		0.2.27.2.1.10.1	g__Exiguobacterium	0	0	0	0	0	0	0	0	0	0	0	0	37	0	0	0	92	0	4	0	0	0	0	0	59	0	0	3	0	0	0	124	8	0	0	0	0	0	0	0	3	0	0	0	0	0
		0.2.27.2.1.12.1	unclassified	0	0	0	0	16	0	0	0	15	0	1	0	1	0	0	0	1	3	0	1	0	0	2	1	2	0	1	3	9	5	0	0	0	0	0	9	0	0	1	0	23	0	0	1	0	1
		0.2.27.2.2.1.1	g__Gemella	0	65	0	0	0	0	0	0	0	0	0	0	0	0	0	0	60	0	294	0	0	0	0	0	0	0	0	133	0	0	0	0	0	0	0	0	0	0	0	0	0	45	0	0	8	0
		0.2.27.2.4.1.2	g__Aerococcus	0	31	0	0	0	0	0	0	0	0	0	0	0	0	0	0	0	0	0	0	0	0	3	98	0	0	0	0	0	0	0	0	0	0	0	0	0	0	2	0	0	145	0	0	0	0
		0.2.27.2.4.1.5	g__Alloiococcus	0	0	0	0	0	0	0	0	0	0	0	0	0	0	0	0	0	0	0	0	0	168	0	0	0	0	0	0	25	0	0	0	0	0	0	0	0	0	0	0	0	0	0	0	0	0
		0.2.27.2.4.1.7	g__Atopostipes	14	76	0	0	410	0	0	0	0	0	1683	0	0	0	0	0	0	0	0	0	0	80	0	0	0	0	0	60	0	0	403	0	12	0	5	277	0	0	0	220	238	0	131	0	39	0
		0.2.27.2.4.1.8	g__Facklamia	0	0	0	0	0	40	0	0	0	0	0	0	0	0	0	0	0	0	73	0	0	0	0	2	0	0	0	0	22	0	0	0	0	0	0	0	0	0	0	0	0	0	0	29	0	0
		0.2.27.2.4.2.1	g__Carnobacterium	0	0	0	0	0	0	0	0	0	0	0	0	0	0	0	0	0	0	0	0	0	0	0	0	0	0	0	0	9	0	0	0	0	0	0	0	0	69	0	0	0	0	0	489	0	0
		0.2.27.2.4.2.2	g__Desemzia	0	0	0	0	0	0	0	0	0	0	0	0	0	0	0	0	0	0	0	0	0	0	0	0	0	0	0	0	38	0	0	0	0	0	0	0	0	0	0	0	0	0	0	45	0	0
		0.2.27.2.4.2.3	g__Granulicatella	0	0	0	0	0	0	0	0	0	0	0	0	0	0	0	0	0	0	84	0	0	0	0	0	0	0	0	0	0	0	0	0	24	280	0	0	0	0	0	0	0	196	0	0	0	0
		0.2.27.2.4.2.6	unclassified	0	0	0	0	0	0	0	0	0	0	0	0	0	0	0	0	0	0	0	0	0	0	0	0	0	0	0	0	0	0	0	0	0	0	0	0	0	0	0	0	0	8	0	0	0	0
		0.2.27.2.4.3.1	g__Enterococcus	4	2	4	0	2	299	0	0	0	0	0	0	0	0	36	0	0	0	0	0	1	0	0	0	0	0	0	1	0	0	0	0	0	0	0	0	1	0	0	0	0	0	0	28	0	0
		0.2.27.2.4.3.5	unclassified	0	0	0	0	0	0	0	0	0	0	0	0	0	0	0	0	0	0	0	0	0	0	0	0	0	0	0	0	0	0	0	0	0	0	0	0	1	0	0	0	0	0	0	0	0	0
		0.2.27.2.4.4.1	g__Lactobacillus	2	9	4	6	6	877	0	0	0	722	0	0	0	0	0	0	0	0	42	42	0	0	22	133	1	0	9	0	3	4	0	0	0	0	0	0	0	0	0	82	18	0	0	0	0	0
		0.2.27.2.4.4.3	unclassified	0	0	0	0	0	0	0	0	0	9	0	0	0	0	0	0	0	0	1	0	0	0	0	0	0	0	0	0	0	0	0	0	0	0	0	0	0	0	0	0	0	0	0	0	0	0
		0.2.27.2.4.5.2	g__Leuconostoc	0	0	0	61	0	0	0	0	0	0	242	0	0	0	0	0	0	0	111	0	0	0	0	0	0	0	0	0	0	0	0	0	0	0	0	0	292	0	0	0	173	0	0	21	0	0
		0.2.27.2.4.5.4	g__Weissella	0	0	0	0	0	0	0	0	0	154	0	0	0	0	0	0	0	0	0	0	0	0	0	0	0	0	39	0	0	0	0	0	0	0	0	0	0	0	0	0	0	0	0	0	0	0
		0.2.27.2.4.6.1	g__Lactococcus	0	0	0	0	0	0	0	0	0	0	0	0	0	0	0	0	0	0	0	0	0	0	0	0	0	0	0	122	0	0	0	0	0	0	0	0	0	0	0	108	0	0	0	0	0	0
		0.2.27.2.4.6.2	g__Streptococcus	0	109	0	1	9	1101	142	0	0	1	51	0	0	17	372	0	26	0	126	0	0	0	0	13	0	0	32	407	12	0	0	0	58	0	169	0	94	0	0	100	162	395	213	0	0	0
		0.2.27.2.4.6.3	unclassified	0	0	0	0	0	0	0	0	0	0	0	0	0	0	0	0	0	0	0	0	0	0	0	0	0	0	0	1	0	0	0	0	0	0	0	0	0	0	0	0	0	0	0	0	0	0
		0.2.27.2.4.7.1	unclassified	0	0	0	0	0	2	0	0	0	0	0	0	0	0	0	0	0	0	1	0	0	0	0	0	0	0	0	0	0	0	0	0	0	0	0	0	0	0	0	0	0	1	0	1	0	0
		0.2.27.2.5.1.1	g__Turicibacter	0	0	0	0	0	0	0	0	0	0	0	0	0	0	0	0	0	0	0	0	0	0	0	0	0	0	0	0	0	0	0	0	0	0	0	0	0	0	0	0	231	0	0	0	0	0
		0.2.27.3.2.2.2	unclassified	0	0	0	0	0	0	80	0	1	0	0	0	0	0	0	0	0	0	0	0	0	0	0	0	0	0	0	0	0	0	0	0	0	0	0	0	0	0	0	0	0	0	0	0	0	0
		0.2.27.3.2.3.4	g__Caloramator	0	0	0	0	0	0	0	0	0	0	0	0	0	0	0	0	0	0	0	0	0	0	220	0	0	0	0	0	0	0	0	0	0	0	0	0	0	0	0	0	0	0	0	0	0	0
		0.2.27.3.2.3.9	g__Clostridium	0	14	0	0	0	0	0	0	0	0	0	0	0	0	0	0	0	0	415	0	0	0	176	0	584	0	0	0	0	0	52	0	0	0	0	0	276	1	0	0	336	0	0	0	20	0
		0.2.27.3.2.3.15	g__SMB53	0	0	0	0	0	0	0	0	0	0	0	0	0	0	0	0	0	0	32	0	0	0	0	0	45	0	16	0	1	0	0	0	0	0	0	1	0	0	0	0	0	0	0	0	0	0
		0.2.27.3.2.3.20	unclassified	0	0	0	0	0	0	0	0	0	0	0	0	0	0	0	0	0	0	20	0	0	0	0	0	0	0	0	0	0	0	0	0	0	0	0	0	0	0	0	0	0	0	0	0	0	0
		0.2.27.3.2.6.1	g__Acetobacterium	0	0	0	0	0	0	0	0	0	0	0	0	0	0	0	0	156	0	0	0	0	0	0	0	0	0	0	0	0	0	0	0	0	0	0	0	0	0	0	0	0	0	0	0	0	0
		0.2.27.3.2.7.1	g__Gracilibacter	0	1	0	0	0	0	0	0	0	0	0	0	0	0	0	0	0	0	0	0	0	0	0	0	0	0	0	0	0	0	0	0	0	0	0	0	0	0	0	0	0	0	0	0	0	0
		0.2.27.3.2.10.3	g__Blautia	0	0	0	0	0	0	0	1	0	0	1	0	0	0	1	0	0	0	73	0	0	0	0	0	0	0	0	0	0	1	1	1	4	2	1	3	0	0	0	0	0	1	0	0	1	0
		0.2.27.3.2.10.5	g__Catonella	0	0	0	0	0	0	0	16	0	0	0	0	0	0	0	0	0	0	0	0	0	0	0	0	0	0	0	0	0	0	0	0	0	0	0	0	0	0	0	0	0	0	0	0	0	0
		0.2.27.3.2.10.6	g__Clostridium	0	507	0	0	0	0	0	0	0	0	0	0	0	0	0	1	0	0	1771	0	0	0	0	0	0	0	0	0	0	1	0	0	0	0	0	0	0	0	0	0	76	0	0	0	0	0
		0.2.27.3.2.10.7	g__Coprococcus	0	4	69	0	0	0	0	0	0	0	0	0	0	0	0	0	0	0	1	1	0	0	0	0	0	0	0	0	0	0	0	0	1	3	0	0	71	0	0	0	0	0	0	0	0	0
		0.2.27.3.2.10.10	g__Dorea	0	0	0	0	0	0	0	0	1	0	0	0	0	0	0	0	0	0	0	0	0	0	0	0	0	0	0	0	0	0	0	0	0	0	0	0	0	0	0	0	61	0	0	0	0	0
		0.2.27.3.2.10.14	g__Lachnoanaerobaculum	0	0	0	0	0	0	0	0	0	0	0	0	0	0	6	0	0	0	0	0	0	0	0	0	0	0	0	0	0	0	0	0	0	0	0	0	0	0	0	0	0	0	0	0	0	0
		0.2.27.3.2.10.23	g__Roseburia	0	215	0	0	0	0	0	0	53	0	0	0	0	0	0	0	0	0	967	0	0	0	0	0	0	0	0	0	0	1	0	0	0	0	0	0	0	0	0	0	208	0	0	0	0	0
		0.2.27.3.2.10.27	g__[Ruminococcus]	0	157	0	0	0	0	0	0	0	0	0	0	0	1	0	0	0	0	51	0	0	0	0	0	0	0	0	0	0	0	0	0	0	0	0	0	0	0	0	0	0	0	0	0	0	0
		0.2.27.3.2.10.28	unclassified	0	103	1	0	0	1	0	126	65	0	0	0	0	0	7	0	0	1	519	0	0	0	0	232	0	0	0	0	1	3	432	1	0	0	46	0	2	22	1	0	1	0	2	0	0	0
		0.2.27.3.2.11.8	g__Desulfurispora	0	0	0	0	0	0	0	0	82	0	0	0	0	0	0	0	0	0	0	0	0	0	0	0	0	0	0	0	0	0	0	0	0	0	0	0	0	0	0	0	0	0	0	0	0	0
		0.2.27.3.2.11.11	g__Peptococcus	0	0	0	0	0	0	0	0	0	0	0	0	0	0	0	0	0	0	0	0	0	0	0	0	0	0	0	0	0	0	0	0	0	0	0	0	22	0	0	0	0	0	0	0	0	0
		0.2.27.3.2.12.2	g__Filifactor	0	0	0	0	0	0	0	0	0	0	0	0	0	0	0	0	0	0	0	0	0	0	0	0	87	0	0	0	0	0	0	0	0	0	0	0	0	0	0	0	0	0	0	0	0	0
		0.2.27.3.2.12.3	g__Peptostreptococcus	0	129	0	0	0	0	0	0	0	0	0	0	0	0	0	0	0	0	74	0	0	0	0	0	0	0	0	0	0	0	0	0	0	0	0	0	0	0	0	0	112	0	0	0	0	0
		0.2.27.3.2.12.7	unclassified	0	0	0	0	0	1	0	0	0	0	0	0	0	0	0	0	0	0	0	0	0	0	0	0	0	0	0	0	0	0	0	0	0	0	0	0	0	0	0	0	0	0	0	0	0	0
		0.2.27.3.2.13.2	g__Anaerotruncus	0	6	0	0	0	0	0	0	0	0	0	0	0	0	0	0	0	0	120	0	0	0	0	0	0	0	0	0	0	0	0	0	0	0	0	0	0	0	0	0	84	0	0	0	0	0
		0.2.27.3.2.13.4	g__Butyricicoccus	0	0	0	0	0	0	0	0	0	0	0	0	0	0	0	0	0	0	61	0	0	0	110	0	0	0	0	0	0	0	0	0	0	0	0	0	0	0	0	0	0	0	0	0	0	0
		0.2.27.3.2.13.8	g__Faecalibacterium	0	0	0	0	0	0	0	0	0	0	0	1	1	0	0	0	0	0	0	0	1	0	0	0	0	0	0	0	0	0	0	0	0	0	0	0	0	0	0	0	69	0	0	0	0	42
		0.2.27.3.2.13.9	g__Gemmiger	0	0	0	0	0	0	0	0	0	0	0	0	0	0	0	0	0	0	7	0	0	0	0	0	0	0	0	0	0	0	0	0	0	0	0	0	0	0	0	0	0	0	0	0	0	0
		0.2.27.3.2.13.10	g__Oscillospira	1	0	0	0	0	1	0	0	0	0	0	0	0	0	0	0	0	0	180	0	0	0	0	0	0	1	0	0	0	1	0	0	0	0	0	0	0	0	0	0	0	0	0	0	0	0
		0.2.27.3.2.13.12	g__Ruminococcus	0	14	0	0	0	72	0	0	0	0	0	0	0	0	0	0	0	0	0	0	0	0	0	0	0	0	0	0	0	0	0	0	0	0	0	0	0	0	0	0	0	0	0	0	0	0
		0.2.27.3.2.13.15	unclassified	0	0	0	0	0	0	0	2	0	0	0	0	0	0	0	0	0	0	0	0	0	0	0	0	0	0	0	0	0	0	0	0	0	0	0	0	0	0	1	0	30	0	0	0	0	0
		0.2.27.3.2.18.8	g__Dendrosporobacter	0	0	0	0	0	0	0	0	0	0	0	0	0	0	0	0	0	1	0	0	0	0	0	0	0	0	0	0	0	0	0	0	0	0	0	0	0	0	0	0	0	0	0	0	0	0
		0.2.27.3.2.18.9	g__Dialister	0	0	0	0	0	0	0	456	0	0	0	0	0	0	0	0	0	68	0	0	0	0	16	0	0	0	0	75	0	0	0	0	0	0	0	0	0	0	0	0	0	0	0	0	0	0
		0.2.27.3.2.18.12	g__Megasphaera	0	0	0	0	0	0	0	0	0	0	0	0	0	0	0	0	0	0	0	0	0	0	2	0	0	0	0	0	0	0	66	0	0	0	0	0	0	0	0	0	0	0	0	0	0	0
		0.2.27.3.2.18.20	g__Selenomonas	0	119	0	0	0	0	0	0	0	0	0	0	0	0	0	0	0	0	86	0	0	0	0	0	0	0	0	0	33	0	0	0	0	0	0	0	0	0	0	0	0	0	0	0	0	0
		0.2.27.3.2.18.25	g__Veillonella	0	0	955	0	0	275	0	0	480	0	353	0	0	0	0	0	0	0	0	0	0	134	0	0	0	374	0	0	135	0	0	0	0	0	0	0	0	0	0	0	386	206	466	0	0	0
		0.2.27.3.2.18.28	unclassified	0	0	0	0	0	2	0	0	0	0	0	0	0	0	0	0	0	1	2	0	0	0	0	0	0	0	0	0	0	0	0	0	0	0	0	0	0	0	0	0	0	0	0	0	0	0
		0.2.27.3.2.20.1	g__Anaerovorax	0	0	0	0	0	0	0	0	0	0	0	0	0	0	0	0	0	0	0	0	0	0	0	0	0	0	0	0	0	0	0	31	0	0	0	0	0	0	0	0	0	0	0	0	0	0
		0.2.27.3.2.20.3	unclassified	0	0	0	0	0	0	0	0	0	0	0	0	0	0	0	0	0	0	0	0	0	0	0	0	0	0	0	0	0	0	0	0	0	0	1	0	0	0	0	0	0	232	0	0	0	0
		0.2.27.3.2.21.1	g__1-68	0	0	0	0	0	0	0	0	0	0	0	0	0	0	0	0	0	0	0	0	0	0	0	0	0	0	0	0	0	37	0	0	0	0	0	0	0	0	0	0	0	0	0	0	0	0
		0.2.27.3.2.21.2	g__Anaerococcus	12	0	0	0	0	0	0	0	5	0	0	0	0	1	0	0	0	0	0	0	0	0	0	0	0	0	11	19	1008	14910	55	0	0	0	0	0	1681	46	0	209	176	0	0	0	0	0
		0.2.27.3.2.21.4	g__Finegoldia	155	0	0	0	0	0	0	0	0	0	0	0	0	0	0	0	0	0	0	0	0	0	0	194	0	0	0	0	0	7135	0	0	0	0	0	0	544	0	0	0	0	0	0	0	0	0
		0.2.27.3.2.21.8	g__Parvimonas	0	0	0	0	0	0	74	0	0	0	0	0	0	0	0	0	0	0	122	0	0	0	183	0	0	0	0	0	0	0	0	0	0	0	0	0	0	0	0	0	0	0	0	0	0	0
		0.2.27.3.2.21.9	g__Peptoniphilus	0	0	0	0	0	0	0	0	0	0	0	0	0	0	0	0	0	0	0	0	0	0	0	0	0	0	60	0	0	934	0	0	0	0	0	0	46	161	0	0	0	0	0	0	0	0
		0.2.27.3.2.21.13	g__Tissierella_Soehngenia	0	0	0	0	0	0	0	0	0	0	0	0	0	0	0	0	0	0	0	0	0	0	0	0	0	0	0	0	0	0	46	0	0	0	0	0	0	0	0	256	0	0	0	0	0	0
		0.2.27.3.2.21.14	g__WAL_1855D	0	0	0	0	0	0	0	0	0	0	0	0	0	0	0	0	0	0	0	0	0	0	9	0	0	0	0	0	0	0	0	0	0	0	0	0	0	0	0	0	0	0	0	0	0	0
		0.2.27.3.2.21.17	unclassified	0	0	0	0	0	0	0	0	0	0	0	0	0	0	0	0	0	0	0	0	0	0	0	0	0	0	0	0	0	1	0	0	0	0	0	0	0	0	0	0	0	0	0	0	0	0
		0.2.27.3.2.22.1	unclassified	1	136	0	0	0	38	0	0	0	0	0	0	0	0	0	0	0	0	27	1	0	0	5	2	2	0	1	0	0	1	23	0	0	0	0	1	0	1	0	1	0	9	0	0	0	0
		0.2.27.3.6.1.1	unclassified	0	1	0	0	0	0	0	0	0	0	0	0	0	0	0	0	0	0	0	0	0	0	0	0	0	0	0	0	0	0	0	0	0	0	0	0	0	0	0	0	0	0	0	0	0	0
		0.2.27.4.1.1.4	g__Bulleidia	0	0	0	0	0	0	0	0	0	0	0	0	0	0	0	0	0	0	15	0	0	0	0	0	0	0	0	0	0	0	0	0	0	0	0	0	0	0	0	0	0	0	0	0	0	0
		0.2.27.4.1.1.6	g__Clostridium	0	0	0	0	0	0	0	0	0	0	0	0	0	0	0	0	0	0	0	0	0	0	0	0	0	0	0	0	0	0	0	0	0	0	0	0	0	0	0	0	1	0	0	0	0	0
		0.2.27.4.1.1.8	g__Erysipelothrix	0	0	0	0	0	0	0	0	0	0	0	0	0	0	0	0	0	0	0	0	0	0	0	0	98	0	0	0	0	0	0	0	0	0	0	0	0	0	54	0	0	0	0	0	0	0
		0.2.27.4.1.1.14	g__[Eubacterium]	1	1	0	0	0	0	0	0	0	0	0	0	0	0	0	0	0	0	9	0	0	0	0	0	0	0	0	0	0	0	0	0	0	0	0	0	0	0	0	413	0	0	0	0	0	0
		0.2.27.6.1.1.1	unclassified	0	0	0	0	0	3	0	0	71	0	0	0	0	0	0	0	0	0	0	0	0	0	2	0	0	0	0	0	0	0	0	0	0	0	0	0	0	0	0	0	0	0	0	0	0	0
		0.2.28.1.1.1.2	g__Fusobacterium	0	107	0	0	0	0	70	0	0	0	0	0	0	0	33	1	0	0	2269	0	0	134	0	307	0	0	0	0	0	0	50	0	1	0	0	0	142	0	0	0	76	0	0	0	0	0
		0.2.28.1.1.2.1	g__Leptotrichia	0	0	0	0	0	0	0	0	0	0	0	0	0	0	0	0	0	0	0	0	0	334	0	0	0	0	0	0	0	0	0	0	13	0	0	0	0	0	305	0	0	0	0	0	0	0
		0.2.28.1.1.2.3	g__Sneathia	0	0	0	0	0	0	107	0	0	0	0	0	0	0	0	0	0	0	0	0	0	0	0	0	0	0	0	0	0	0	437	0	1	0	0	0	0	0	0	0	0	0	0	0	0	0
		0.2.34.7.6.1.1	unclassified	0	0	0	0	0	49	0	0	0	0	0	0	0	19	0	0	0	0	0	0	0	0	0	0	0	0	0	0	0	0	0	0	0	0	0	0	0	0	0	0	0	0	0	1	0	0
		0.2.48.1.1.4.2	g__Nitrospira	1	0	0	0	0	0	0	0	0	0	0	0	0	0	0	0	0	0	0	0	0	0	0	0	0	0	0	0	0	0	0	0	0	0	0	0	0	0	0	0	0	0	0	0	0	0
		0.2.50.4.1.1.1	unclassified	0	0	0	0	0	0	0	0	0	0	0	0	0	0	0	0	0	0	0	0	0	0	0	0	0	0	0	0	0	1	0	0	0	0	0	0	0	0	1	0	0	0	1	0	0	0
		0.2.58.6.3.1.1	unclassified	0	0	0	0	0	0	1	0	0	0	0	0	0	0	0	0	0	0	0	0	0	0	0	0	0	0	0	0	0	0	0	0	0	0	0	0	0	0	0	0	0	0	0	0	0	0
		0.2.58.6.6.1.1	unclassified	1	0	0	0	0	0	0	0	0	0	0	0	0	0	0	0	0	0	0	0	0	0	0	0	0	0	0	0	0	0	0	0	0	0	0	0	0	0	0	0	0	0	0	0	0	0
		0.2.58.6.13.1.1	unclassified	367	0	0	0	0	0	0	0	0	0	0	0	0	0	0	0	0	1	0	0	0	0	0	0	0	0	0	0	0	0	0	0	0	0	0	0	0	0	0	0	0	0	0	0	0	0
		0.2.58.9.2.1.1	g__Gemmata	0	0	0	0	0	0	0	0	0	0	0	0	0	0	0	0	0	0	0	0	0	0	0	0	0	0	0	0	0	0	0	0	0	0	1	0	0	0	0	0	0	0	0	0	0	0
		0.2.58.9.2.2.4	unclassified	0	0	0	0	0	0	0	0	0	0	0	0	0	0	0	0	0	0	0	0	0	0	0	0	0	0	0	0	0	0	0	0	0	0	0	0	0	110	0	0	0	0	0	0	0	0
		0.2.58.9.3.1.6	g__planctomycete	0	0	0	0	0	0	0	0	0	0	0	0	0	0	0	0	0	0	0	0	0	0	0	0	0	0	0	0	0	0	0	0	0	0	0	0	0	0	0	119	0	0	0	0	0	0
		0.2.58.9.3.1.7	unclassified	1	0	0	129	0	0	0	0	0	0	0	0	0	0	0	0	0	0	0	0	0	0	0	0	0	0	0	0	0	0	0	0	0	0	0	0	0	0	0	0	0	0	0	0	0	0
		0.2.60.1.2.1.3	g__Brevundimonas	8	0	1	0	2	0	0	0	2	1	0	0	0	0	0	0	166	144	0	0	0	0	0	0	0	155	0	0	0	0	0	0	0	1	0	0	0	0	0	0	0	0	0	0	0	2170
		0.2.60.1.2.1.4	g__Caulobacter	0	0	0	0	2	0	0	0	0	0	1	0	0	0	0	0	1	0	0	0	0	0	0	0	0	0	0	0	0	0	0	0	0	0	0	0	0	0	0	0	0	0	0	0	0	0
		0.2.60.1.2.1.5	g__Mycoplana	0	0	0	0	142	0	0	0	123	0	0	0	0	0	0	0	0	0	0	0	0	0	0	0	0	0	0	0	0	0	0	0	0	0	0	0	0	0	0	0	1	0	0	0	0	0
		0.2.60.1.2.1.7	g__Phenylobacterium	156	283	56	10	499	151	475	743	385	367	36	142	818	0	0	0	0	0	0	0	0	0	0	0	36	0	0	0	0	0	323	63	0	271	0	18	0	0	29	0	0	0	0	322	0	0
		0.2.60.1.2.1.9	unclassified	348	177	154	238	307	229	144	208	108	768	107	0	728	0	0	0	0	0	0	0	0	0	0	273	0	0	0	0	0	0	1	0	0	1	0	0	0	0	0	0	0	0	0	2	0	0
		0.2.60.1.7.3.1	g__Beijerinckia	1	0	0	0	0	0	0	0	0	0	0	0	3	0	0	0	0	0	0	0	0	0	0	0	0	0	0	0	0	0	0	0	0	2	0	0	0	0	0	0	0	0	0	0	0	0
		0.2.60.1.7.3.9	unclassified	86	0	0	0	24	0	25	0	58	0	0	0	1635	0	0	0	0	109	0	0	0	0	0	0	0	0	0	104	0	0	0	14	0	515	0	0	0	0	0	0	0	0	0	0	52	0
		0.2.60.1.7.4.1	g__Afipia	1	1	1	0	0	0	3	1	0	1	1	0	2	0	0	0	1	0	0	0	2	1	0	0	0	0	0	0	0	0	1	3	0	4	1	0	0	0	0	1	1	1	1	1	0	1
		0.2.60.1.7.4.2	g__Balneimonas	0	27	0	0	0	0	2	0	0	0	0	0	0	0	0	0	0	0	19	0	0	0	0	0	0	0	0	0	0	0	0	0	0	0	0	0	0	0	0	0	0	20	0	85	0	0
		0.2.60.1.7.4.4	g__Bosea	0	0	0	0	0	0	0	0	0	0	0	0	0	0	0	0	44	0	0	47	0	0	0	0	0	0	0	0	0	0	0	0	0	0	0	0	0	0	0	0	0	0	0	0	0	0
		0.2.60.1.7.4.5	g__Bradyrhizobium	871	7	752	776	165	116	1120	451	725	406	472	1167	1521	49	99	25	451	557	158	199	1941	593	1556	704	725	688	63	920	86	35	1176	645	91	1846	1003	6	114	1004	629	1401	941	640	1384	689	141	553
		0.2.60.1.7.4.6	g__Nitrobacter	0	1	0	0	0	0	0	0	0	1	1	0	0	0	0	0	0	0	0	0	0	0	1	0	0	0	0	0	0	0	0	0	0	0	0	0	0	0	0	1	0	3	1	0	0	0
		0.2.60.1.7.4.9	unclassified	20	556	21	19	34	546	57	17	33	10	15	35	71	2	1	0	20	8	5	146	67	106	117	74	17	21	3	49	3	0	42	16	5	102	43	448	2	24	25	78	43	35	91	38	18	23
		0.2.60.1.7.5.4	unclassified	0	0	0	0	0	0	0	0	0	0	0	0	0	0	0	0	0	0	0	0	0	0	0	0	0	0	0	0	0	24	0	0	0	0	0	0	0	0	0	0	0	0	0	0	0	0
		0.2.60.1.7.7.1	g__Devosia	0	0	0	0	0	0	0	0	0	0	151	0	0	0	0	0	0	0	0	0	0	0	0	0	11	188	0	0	0	0	0	0	0	0	0	0	0	0	0	0	0	0	0	0	0	202
		0.2.60.1.7.7.4	g__Hyphomicrobium	1	0	0	0	0	0	0	0	0	0	0	0	0	0	0	0	0	0	0	0	0	0	0	0	0	0	0	0	0	0	0	0	1	0	0	0	0	0	0	0	0	0	0	0	0	0
		0.2.60.1.7.7.9	g__Pedomicrobium	1	0	0	0	0	0	0	0	0	0	0	0	0	0	0	0	0	0	0	0	0	0	0	0	0	0	0	0	0	0	0	0	0	0	0	0	0	0	0	0	0	0	0	0	0	0
		0.2.60.1.7.7.14	g__Rhodoplanes	0	0	0	0	0	0	0	0	0	0	0	0	0	0	0	0	0	0	0	0	0	0	0	0	0	0	0	0	0	0	0	0	0	0	1	0	0	0	0	0	0	0	0	0	0	0
		0.2.60.1.7.7.17	unclassified	0	0	0	0	0	0	0	0	0	0	0	0	0	0	0	0	0	0	0	0	0	0	0	0	0	0	0	0	0	0	0	0	0	0	0	0	0	0	0	0	0	0	0	0	0	1
		0.2.60.1.7.8.2	g__Magnetospirillum	0	0	154	0	0	0	0	225	0	0	0	0	0	0	0	0	0	0	0	0	0	0	0	0	0	194	0	0	0	0	0	0	0	0	68	0	0	0	0	0	0	0	0	0	0	0
		0.2.60.1.7.8.3	g__Methylobacterium	28	167	244	0	66	39	77	1071	371	0	17	361	719	7	4	519	41	0	90	384	229	10	234	2	222	1311	0	412	49	0	453	1372	111	795	363	1	1057	376	253	483	157	133	119	200	99	93
		0.2.60.1.7.8.4	unclassified	0	1	0	0	0	0	0	0	0	0	0	0	0	0	0	0	0	0	0	0	0	0	0	0	0	0	0	0	0	0	1	0	0	0	0	0	0	0	0	0	1	0	0	0	0	0
		0.2.60.1.7.9.3	g__Pleomorphomonas	0	33	0	366	118	0	308	456	23	285	91	170	563	0	0	0	0	0	0	0	0	0	0	0	0	0	0	0	0	0	0	0	0	0	0	0	0	0	0	0	0	0	0	0	0	0
		0.2.60.1.7.10.12	g__Phyllobacterium	153	17	0	154	5	84	276	0	151	0	319	37	124	61	0	15	66	418	0	221	78	272	0	357	0	9	0	69	75	0	0	51	1	0	81	204	0	0	198	664	239	228	153	0	78	165
		0.2.60.1.7.10.15	unclassified	0	0	0	0	0	0	0	0	0	0	0	0	0	0	0	0	0	0	0	0	0	0	0	0	0	0	0	0	1	0	0	0	0	0	0	0	0	0	0	0	1	0	0	0	0	0
		0.2.60.1.7.11.1	g__Agrobacterium	0	0	0	0	0	0	0	0	0	0	0	0	484	0	0	0	35	34	0	0	0	0	0	0	0	0	13	0	0	0	0	0	0	0	1	0	0	0	0	0	0	0	0	0	0	4
		0.2.60.1.7.11.12	unclassified	0	0	0	0	0	0	0	0	0	0	0	0	7	0	0	0	0	3	0	0	0	0	0	0	0	0	0	0	0	0	0	0	0	0	0	0	0	0	0	0	0	0	0	0	0	0
		0.2.60.1.7.12.1	g__Afifella	0	0	0	0	0	0	0	0	0	0	0	0	0	0	0	0	0	0	0	0	0	0	0	0	0	0	0	0	0	0	0	0	0	0	0	59	0	0	0	0	0	0	0	0	0	0
		0.2.60.1.7.13.8	g__Xanthobacter	0	0	0	0	0	0	0	0	0	0	0	0	0	0	0	0	0	0	0	0	165	0	0	0	0	0	0	0	0	0	0	0	0	0	0	0	0	0	0	0	0	0	0	0	0	0
		0.2.60.1.7.14.1	unclassified	0	2	0	261	12	10	9	88	0	13	3	4	289	0	0	0	0	0	0	0	0	0	0	0	0	2	0	0	0	11	44	0	0	1	0	1	0	0	0	0	0	0	13	1	0	0
		0.2.60.1.8.2.3	g__Amaricoccus	0	0	0	0	0	0	0	0	0	0	0	0	0	0	0	0	0	0	0	0	0	0	0	0	0	2113	0	0	0	0	0	0	0	0	0	0	0	0	0	0	0	0	0	0	0	0
		0.2.60.1.8.2.24	g__Oceanicella	0	0	0	0	0	0	0	0	0	0	0	0	0	0	0	0	0	0	0	0	0	0	0	0	0	1	0	0	0	0	0	0	0	0	0	0	0	0	0	0	0	0	0	0	0	0
		0.2.60.1.8.2.29	g__Paracoccus	9	0	0	27	0	0	0	0	0	0	0	0	0	0	0	0	0	0	0	0	0	6	6	970	0	0	0	178	0	10	184	7	36	0	0	324	2	0	38	387	0	468	0	0	0	83
		0.2.60.1.8.2.39	g__Rhodobacter	0	0	0	0	0	0	0	0	0	0	0	0	0	0	0	0	0	66	0	0	0	0	0	0	37	0	0	0	0	0	0	0	0	0	0	0	0	0	0	0	0	0	0	0	0	0
		0.2.60.1.8.2.46	g__Rubellimicrobium	339	0	0	139	30	0	0	0	23	0	286	0	0	0	23	0	1	0	11	16	0	0	0	0	0	0	0	0	34	0	0	3	21	317	0	127	0	0	0	0	0	480	0	0	1064	0
		0.2.60.1.8.2.66	unclassified	0	0	0	0	0	0	0	0	0	0	0	0	0	0	0	0	0	0	0	0	0	0	0	0	0	51	0	0	0	0	0	366	0	1	0	1	0	0	0	11	0	0	0	0	0	0
		0.2.60.1.9.1.8	g__Belnapia	0	0	0	0	0	0	0	0	0	0	0	0	0	0	0	0	0	0	0	0	0	0	0	0	0	0	0	0	0	0	0	2154	0	0	0	0	0	0	0	0	0	0	0	0	0	0
		0.2.60.1.9.1.20	g__Roseococcus	0	0	0	0	0	0	0	0	239	0	0	0	0	0	0	0	0	0	0	0	0	0	0	0	0	0	0	0	0	0	0	0	0	0	0	0	0	0	0	0	0	0	0	0	0	0
		0.2.60.1.9.1.21	g__Roseomonas	0	216	0	0	0	0	0	0	0	0	0	0	0	0	0	0	161	0	0	0	0	0	0	0	0	0	0	0	0	0	0	2552	0	0	2	0	0	0	0	43	0	0	0	0	0	0
		0.2.60.1.9.1.25	unclassified	0	0	0	0	0	0	0	0	0	0	0	0	0	21	0	0	0	0	0	0	0	0	0	0	0	0	0	0	0	0	18	111	11	0	0	0	0	0	0	0	0	0	0	0	76	0
		0.2.60.1.9.2.1	g__Azospirillum	0	0	3	5	519	0	53	0	0	7	0	0	408	0	0	0	0	0	0	0	0	0	0	0	422	0	0	0	0	0	0	0	0	0	0	1	0	0	0	0	0	0	0	0	0	0
		0.2.60.1.9.2.17	g__Rhodocista	103	0	0	0	349	0	0	0	37	307	0	0	0	0	0	0	0	0	0	0	0	0	0	0	0	0	0	0	0	0	0	0	0	0	0	0	0	0	0	0	0	0	0	0	0	0
		0.2.60.1.9.2.23	g__Skermanella	0	0	0	0	0	0	0	0	1475	1	0	0	0	2	0	0	0	0	0	0	0	0	0	0	0	0	0	0	0	0	0	0	0	0	0	0	0	0	0	0	0	0	0	0	0	0
		0.2.60.1.9.2.30	unclassified	5	3	0	0	4	0	0	10	47	3	0	0	0	0	0	0	0	0	0	0	0	0	0	0	0	0	0	0	0	0	0	0	0	0	0	0	0	0	0	0	0	0	0	0	0	0
		0.2.60.1.10.5.3	g__Rickettsia	0	0	0	0	0	0	0	0	0	0	0	0	0	0	0	0	0	0	0	0	0	0	102	0	0	0	0	0	0	0	0	0	0	0	0	0	0	0	0	0	0	0	0	0	0	0
		0.2.60.1.11.1.5	g__Lutibacterium	4	0	0	0	0	0	0	0	0	0	0	0	0	0	0	0	0	0	0	16	0	0	0	0	0	0	0	0	0	0	0	0	0	0	0	0	0	0	0	0	0	0	0	0	0	0
		0.2.60.1.11.2.1	g__Blastomonas	116	0	0	0	0	0	0	0	0	0	0	0	0	0	0	0	0	0	0	0	0	0	0	0	0	0	0	0	0	0	0	0	0	0	0	0	0	0	0	0	0	0	0	0	0	0
		0.2.60.1.11.2.2	g__Kaistobacter	88	0	0	0	0	0	0	0	0	57	79	0	0	0	0	0	0	0	0	36	0	0	0	0	0	36	0	0	0	0	0	24	1	0	0	21	0	0	0	0	163	0	0	0	1	0
		0.2.60.1.11.2.3	g__Novosphingobium	0	0	0	0	0	0	0	4	0	0	0	0	0	0	0	0	0	0	0	0	0	0	0	0	0	0	35	110	26	0	0	0	0	0	0	0	0	0	0	0	0	0	0	0	0	0
		0.2.60.1.11.2.4	g__Sandaracinobacter	0	0	0	0	0	0	0	0	0	0	0	0	0	0	0	0	0	0	0	0	0	0	0	0	0	0	15	0	0	0	0	0	0	0	0	0	0	0	0	0	0	0	0	0	0	0
		0.2.60.1.11.2.6	g__Sphingobium	100	124	0	732	0	15	0	250	339	0	13	121	76	1	21	0	221	0	174	49	0	95	713	126	457	150	40	310	0	12	85	0	0	392	1420	204	118	5	4	141	0	246	0	16	194	0
		0.2.60.1.11.2.7	g__Sphingomonas	209	1356	171	133	0	12	22	1028	33	689	428	0	2	83	49	102	763	0	238	368	193	87	222	0	817	311	26	660	48	0	505	163	40	0	1075	1131	473	1	361	396	217	218	52	485	129	679
		0.2.60.1.11.2.8	g__Sphingopyxis	0	0	0	0	0	0	0	0	0	0	0	0	0	0	0	0	0	0	0	0	0	0	0	0	0	0	0	0	6	0	0	0	0	5	0	0	0	0	0	0	0	0	0	0	0	0
		0.2.60.1.11.2.9	g__Sphingosinicella	0	0	0	0	0	0	0	0	0	0	0	0	0	0	0	0	0	0	0	0	0	0	0	0	0	0	0	36	0	0	0	0	0	0	0	0	0	0	0	0	0	0	0	0	0	0
		0.2.60.1.11.2.11	unclassified	27	433	0	1	19	2	0	104	0	9	1	0	272	0	0	0	269	0	0	1	0	0	1	0	2	2	0	105	0	0	0	1	10	1	29	2	1	94	0	0	0	1	0	1	0	1
		0.2.60.1.11.3.1	unclassified	0	0	0	0	0	0	0	0	2	0	0	0	0	0	1	0	0	0	0	0	0	0	0	1	0	0	0	0	0	0	0	0	0	0	2	0	0	0	0	0	0	0	0	0	0	0
		0.2.60.1.12.1.1	unclassified	2	0	0	0	0	0	0	0	0	0	0	0	1	0	0	0	0	0	6	0	0	0	0	0	0	1	0	0	0	0	0	0	0	0	0	0	0	0	0	0	0	2	0	0	0	0
		0.2.60.2.3.1.1	g__Achromobacter	0	833	0	0	0	0	0	0	0	0	0	0	0	0	0	0	0	0	0	0	0	0	0	0	0	0	0	0	0	0	0	0	0	0	0	0	0	0	0	0	0	0	0	0	0	0
		0.2.60.2.3.1.3	g__Alcaligenes	0	0	578	0	0	0	418	0	0	0	0	181	0	0	0	0	0	0	0	0	0	0	0	0	0	0	0	0	0	0	0	11	0	0	0	0	0	0	249	0	245	0	0	224	0	0
		0.2.60.2.3.1.10	g__Oligella	0	1	0	0	0	0	0	0	0	0	0	0	0	0	0	0	0	0	0	0	0	0	0	0	0	0	0	0	0	0	0	0	0	0	0	0	0	0	0	0	0	0	0	0	0	0
		0.2.60.2.3.1.13	g__Pigmentiphaga	0	124	0	0	0	0	0	0	0	0	0	0	0	0	0	0	0	0	0	0	0	0	0	0	0	0	0	0	0	0	0	0	0	0	0	0	0	0	0	0	0	0	0	0	0	0
		0.2.60.2.3.1.21	unclassified	0	2	0	0	0	0	20	0	0	0	0	1	0	0	0	0	0	0	0	0	0	0	0	0	0	0	0	0	0	0	0	0	0	0	0	0	0	0	9	0	3	0	0	7	0	0
		0.2.60.2.3.2.1	g__Burkholderia	374	629	601	422	206	282	423	183	611	938	263	374	505	31	0	0	570	190	158	602	1313	166	222	291	348	589	79	134	270	80	586	427	56	894	1241	1353	995	75	640	679	353	392	435	172	154	861
		0.2.60.2.3.3.1	g__Acidovorax	0	0	5	1	0	0	0	3	9	143	0	0	3	0	0	0	3	0	0	4	121	0	0	21	2	3	14	1	0	0	20	37	0	7	3	0	16	0	10	0	0	1	6	2	0	1
		0.2.60.2.3.3.3	g__Aquabacterium	0	33	0	0	0	0	0	0	0	0	0	122	534	7	0	0	49	0	0	142	0	1	0	74	0	0	0	0	0	0	20	0	0	0	0	0	0	0	0	0	23	0	0	4	0	0
		0.2.60.2.3.3.10	g__Comamonas	0	74	0	0	0	0	0	0	0	0	0	0	0	0	0	0	0	0	0	0	0	0	6	0	0	0	0	0	0	0	0	0	0	0	0	0	0	0	0	0	0	0	265	0	0	0
		0.2.60.2.3.3.12	g__Delftia	0	24	0	0	0	0	0	0	0	48	0	0	0	0	0	1	74	0	0	0	0	0	0	144	0	105	0	0	0	0	0	0	0	0	0	0	0	0	303	0	0	0	0	0	0	0
		0.2.60.2.3.3.21	g__Limnohabitans	0	0	0	0	0	0	0	0	0	0	0	0	0	0	0	0	0	0	0	0	0	0	0	0	0	0	0	0	0	0	0	0	0	0	0	0	0	0	1	0	0	0	0	0	0	0
		0.2.60.2.3.3.22	g__Methylibium	0	0	0	0	0	0	0	0	0	0	0	0	0	0	0	0	0	0	0	0	0	0	0	0	0	0	0	0	0	0	0	0	0	0	0	0	0	0	0	168	0	0	0	0	0	0
		0.2.60.2.3.3.24	g__Paucibacter	0	0	0	0	0	0	0	0	0	0	0	0	0	0	0	0	1	0	0	0	0	0	0	0	0	0	0	0	0	0	0	0	0	0	0	0	0	0	0	0	0	0	0	0	0	0
		0.2.60.2.3.3.25	g__Pelomonas	264	233	14	457	70	118	123	0	87	357	413	251	709	35	5	39	116	47	69	55	0	582	39	81	457	480	3	398	149	13	356	402	0	26	707	5	462	869	219	226	366	74	0	305	44	285
		0.2.60.2.3.3.30	g__Ramlibacter	0	0	0	0	0	0	0	81	30	0	0	0	0	0	0	0	0	0	0	0	0	0	0	0	0	0	0	0	0	0	0	0	0	0	0	0	0	0	0	0	0	0	0	0	0	0
		0.2.60.2.3.3.31	g__Rhodoferax	0	0	0	0	0	0	0	0	0	0	0	0	0	0	0	0	0	0	0	0	0	0	102	0	0	0	0	0	0	0	0	0	0	0	0	0	0	0	0	0	0	0	0	0	0	0
		0.2.60.2.3.3.34	g__Schlegelella	0	0	0	0	0	0	0	0	62	0	0	0	0	0	0	0	0	0	0	0	0	0	0	0	0	0	0	0	0	0	0	0	0	0	0	0	0	0	80	0	0	0	0	0	0	0
		0.2.60.2.3.3.37	g__Tepidimonas	0	9	0	0	0	0	146	0	0	0	0	0	0	0	0	0	0	0	0	0	0	0	0	0	67	0	0	0	0	0	0	0	0	0	0	0	0	0	0	0	0	0	39	0	0	0
		0.2.60.2.3.3.39	g__Variovorax	0	29	0	0	0	0	0	0	0	0	0	0	0	0	2	0	5	0	0	0	0	0	0	0	0	0	0	1	0	0	0	0	0	0	0	0	0	0	0	0	1	0	0	0	0	0
		0.2.60.2.3.3.46	unclassified	302	809	418	330	181	3	681	467	161	9	452	261	637	6	43	13	1110	125	98	666	0	186	91	179	475	468	56	318	105	13	309	635	24	120	766	0	360	294	214	20	201	210	567	441	191	103
		0.2.60.2.3.4.2	g__Cupriavidus	0	0	0	316	0	0	0	0	0	0	0	0	0	0	0	0	0	0	0	0	0	0	0	0	0	0	0	0	0	0	0	0	0	0	0	163	0	0	0	0	0	0	0	0	0	0
		0.2.60.2.3.4.5	g__Herbaspirillum	0	0	0	0	0	0	0	0	0	0	0	1	0	0	0	0	0	0	0	0	0	0	0	0	0	0	0	0	0	0	0	0	1	0	0	0	0	0	0	0	0	0	0	0	0	0
		0.2.60.2.3.4.8	g__Massilia	75	58	0	383	3	0	0	204	1	0	0	0	0	4	0	0	0	0	1	5	0	98	0	0	0	0	34	37	0	0	9	0	1	3	1	0	32	119	23	47	0	0	0	0	0	0
		0.2.60.2.3.4.13	g__Pseudoburkholderia	2	0	0	0	7	0	0	0	58	0	0	0	0	0	0	0	0	0	0	0	0	0	0	0	0	0	0	0	0	0	0	0	0	0	0	0	0	0	152	0	0	0	0	0	0	0
		0.2.60.2.3.4.14	g__Ralstonia	1846	1976	1259	2923	921	1306	2257	2165	2019	3991	1741	4587	5273	253	278	899	2855	1895	688	3017	4905	1947	835	2295	2318	3134	174	1722	850	167	2784	3372	361	3147	2792	3371	871	1961	2103	4205	2577	2745	2748	3576	853	3633
		0.2.60.2.3.4.16	unclassified	79	151	242	98	206	11	13	2	98	2	0	435	3	0	0	0	0	1	1	1	3	0	0	3	1	1	0	110	16	6	0	2	5	3	4	1	0	0	1	5	1	2	0	3	1	1
		0.2.60.2.3.5.1	unclassified	4	0	154	131	85	234	385	12	351	0	1	1	3	0	0	0	3	0	0	0	2	1	0	0	0	0	0	0	0	1	0	1	0	0	1	2	0	0	0	140	0	13	1	1	0	1
		0.2.60.2.14.1.13	g__Eikenella	0	0	0	0	0	0	0	0	0	0	0	0	0	0	0	0	0	0	14	0	0	0	0	0	0	0	0	0	0	0	0	0	0	0	0	0	0	0	0	0	0	0	0	0	0	0
		0.2.60.2.14.1.21	g__Neisseria	0	0	0	0	0	0	0	0	0	0	0	0	0	0	101	0	0	0	0	11	0	448	0	0	0	0	3	0	0	0	0	0	8	0	0	0	136	0	0	0	0	6	0	0	0	0
		0.2.60.2.14.1.29	unclassified	9	0	0	0	0	0	0	0	0	0	0	0	0	0	0	0	136	0	4	2	0	0	0	0	0	0	0	0	0	0	0	0	0	0	0	0	0	0	0	0	11	0	0	0	0	0
		0.2.60.2.17.1.15	g__Petrobacter	0	36	0	0	0	0	0	0	0	0	0	0	0	0	0	0	0	0	0	0	0	0	0	0	0	0	0	0	0	0	0	0	0	0	0	0	0	0	0	0	0	0	0	0	0	0
		0.2.60.2.17.1.25	g__Zoogloea	0	0	0	0	0	0	0	0	0	0	0	0	0	0	0	0	0	0	0	0	0	0	0	0	0	0	0	0	0	0	0	0	0	0	0	0	0	0	0	0	0	0	87	0	0	0
		0.2.60.2.17.1.26	unclassified	0	0	0	0	0	0	0	0	0	0	0	0	0	0	0	0	0	0	0	0	0	0	0	0	0	0	0	0	0	0	0	0	0	0	0	0	0	0	0	0	0	0	1	0	0	0
		0.2.60.2.22.1.1	unclassified	1	0	1	1	0	0	0	0	2	0	1	0	0	1	0	0	1	0	0	0	0	1	0	1	0	0	0	0	0	0	1	0	0	0	0	0	0	1	0	11	0	0	0	0	0	0
		0.2.60.3.3.1.2	g__Peredibacter	0	0	0	0	0	0	0	0	0	0	0	0	0	0	0	0	0	0	0	0	0	0	0	0	0	0	0	0	0	0	0	0	0	0	0	0	0	0	0	0	31	0	0	0	0	0
		0.2.60.3.3.3.1	g__Bdellovibrio	0	0	0	0	0	0	0	0	0	0	0	0	0	0	0	0	0	0	0	0	0	0	0	0	4	0	0	0	0	0	0	0	0	0	1	0	0	0	0	0	0	0	0	0	0	0
		0.2.60.3.7.4.1	g__Bilophila	0	0	0	0	0	0	0	0	0	0	0	0	0	0	0	0	0	0	0	0	0	0	0	0	0	0	0	0	0	0	0	0	0	0	0	0	0	0	0	0	87	0	0	0	0	0
		0.2.60.3.15.1.1	unclassified	0	0	0	0	0	0	0	0	0	0	0	0	0	0	0	0	0	0	0	0	0	0	0	0	192	0	0	0	0	0	0	0	0	0	0	0	0	0	0	0	0	0	0	0	0	0
		0.2.60.3.16.5.2	g__Corallococcus	0	0	0	0	0	0	0	0	0	0	0	0	0	0	0	0	0	0	0	0	0	0	0	0	0	0	0	0	0	0	0	0	0	0	0	0	0	0	0	0	0	0	10	0	0	0
		0.2.60.3.16.8.7	unclassified	0	0	0	0	0	0	0	0	0	0	0	0	0	0	0	0	0	0	0	0	0	0	0	0	133	0	0	0	0	0	0	0	0	0	0	0	0	0	0	0	0	0	0	0	0	0
		0.2.60.3.16.9.1	unclassified	0	0	0	0	0	0	0	0	0	0	0	0	0	0	0	0	0	0	0	0	0	0	0	0	1	0	0	0	0	0	0	0	0	0	0	0	0	0	0	0	0	0	0	0	0	0
		0.2.60.3.24.1.1	g__Desulfobacca	0	1	0	0	0	0	0	0	0	0	0	0	0	0	0	0	0	0	0	0	0	0	0	0	0	0	0	0	0	0	0	0	0	0	0	0	0	0	0	0	0	0	0	0	0	0
		0.2.60.3.24.1.2	g__Desulfomonile	0	1	0	0	0	0	0	0	0	0	0	0	0	0	0	0	0	0	0	0	0	0	0	0	0	0	0	0	0	0	0	0	0	0	0	0	0	0	0	0	0	0	0	0	0	0
		0.2.60.4.1.1.1	g__Arcobacter	0	0	0	0	0	0	17	0	0	0	0	0	0	0	0	0	0	0	0	0	0	0	0	0	0	0	0	0	0	0	0	0	0	0	0	0	0	0	0	0	0	0	0	0	0	0
		0.2.60.4.1.1.2	g__Campylobacter	0	0	0	0	0	0	0	0	0	0	0	0	0	0	0	0	0	0	456	0	0	0	0	0	0	0	0	0	0	0	0	0	0	0	0	0	0	0	0	0	0	0	0	0	0	0
		0.2.60.4.1.1.3	g__Sulfurospirillum	0	0	0	0	0	0	0	0	0	0	0	0	0	0	0	0	0	0	0	0	0	0	50	0	0	0	0	0	0	0	0	0	0	0	0	0	0	0	0	0	0	0	0	0	0	0
		0.2.60.5.3.1.1	g__Aeromonas	0	0	0	0	0	0	0	0	0	0	0	0	0	0	0	0	0	0	0	0	0	0	0	0	0	0	0	0	0	0	0	0	5	0	0	0	0	0	0	0	0	0	0	0	0	0
		0.2.60.5.4.13.1	g__Alishewanella	0	0	0	0	0	0	0	0	0	0	0	0	0	0	0	0	0	0	0	0	0	0	0	0	0	0	0	0	0	13	1562	0	0	0	0	0	0	3481	0	0	0	0	0	0	0	0
		0.2.60.5.4.13.4	g__Rheinheimera	0	0	0	91	0	0	0	0	0	0	0	0	376	0	0	0	0	0	0	0	0	0	12	0	0	0	0	0	0	0	0	0	0	2	0	0	0	0	0	0	0	0	0	0	0	0
		0.2.60.5.4.13.5	unclassified	0	0	0	0	0	0	0	0	0	0	0	0	0	0	0	0	0	0	0	0	0	0	0	0	0	0	0	0	0	0	0	0	0	0	0	0	0	2	0	0	0	0	0	0	0	0
		0.2.60.5.7.1.15	g__Citrobacter	0	0	0	0	0	0	0	0	0	0	0	0	0	0	0	0	0	0	0	0	0	0	0	0	0	0	0	0	0	0	0	0	0	0	0	0	0	0	0	0	0	0	53	0	0	67
		0.2.60.5.7.1.20	g__Enterobacter	0	0	0	0	0	0	0	0	0	5	0	0	0	0	0	0	0	0	91	0	0	0	0	0	0	0	0	0	0	0	0	0	0	0	0	0	83	0	5	0	0	0	0	0	0	0
		0.2.60.5.7.1.21	g__Erwinia	0	0	0	0	0	0	0	0	0	0	0	0	0	0	0	0	0	0	0	0	0	0	0	0	0	0	0	126	0	0	0	0	0	0	0	0	0	0	0	0	0	0	0	0	0	0
		0.2.60.5.7.1.22	g__Escherichia	97	5	0	23	2	3	7	0	0	0	0	0	0	1	0	50	11	212	17	6	0	0	87	0	228	0	0	26	5	0	0	0	33	50	8	0	6	0	0	0	0	71	0	0	0	31
		0.2.60.5.7.1.27	g__Klebsiella	0	382	0	0	0	0	0	283	0	0	0	0	0	22	0	0	0	0	0	0	0	0	0	0	0	0	0	0	0	0	0	0	0	0	0	0	0	0	0	0	0	0	0	0	0	0
		0.2.60.5.7.1.34	g__Morganella	0	0	0	0	0	0	0	0	0	0	0	0	0	0	0	0	0	0	70	0	0	0	0	0	0	0	0	0	0	0	0	0	0	271	0	0	0	0	0	0	0	0	0	0	0	0
		0.2.60.5.7.1.41	g__Providencia	0	0	0	0	0	0	0	0	0	0	0	0	0	0	0	0	0	0	0	0	0	0	0	0	0	282	0	0	0	0	0	0	0	0	0	0	0	0	0	0	0	0	0	0	0	0
		0.2.60.5.7.1.44	g__Rahnella	22	0	0	0	0	0	0	0	0	0	0	0	0	0	0	0	0	0	0	0	0	0	0	0	0	0	0	0	0	0	0	0	0	0	0	0	0	0	0	0	0	0	0	0	0	0
		0.2.60.5.7.1.48	g__Salmonella	4	3	5	3	1	2	0	0	0	0	0	0	0	0	0	1	0	0	0	0	0	0	0	0	0	0	0	0	0	0	0	0	0	0	0	0	0	1	0	0	0	0	0	0	0	0
		0.2.60.5.7.1.52	g__Shigella	1	0	0	0	0	0	0	0	0	0	0	0	0	0	0	1	0	0	0	0	0	0	0	0	0	0	0	0	0	0	0	0	0	1	1	0	0	0	0	0	0	0	0	0	1	0
		0.2.60.5.7.1.58	g__Trabulsiella	0	0	0	0	348	0	0	0	0	0	780	0	0	0	0	0	0	0	0	0	0	0	97	0	0	0	0	0	0	0	0	0	0	0	0	0	0	0	0	0	440	0	0	0	0	0
		0.2.60.5.7.1.62	unclassified	21	18	1	7	0	29	0	202	0	182	5	0	0	4	0	41	43	3	0	0	0	0	190	0	8	0	53	19	0	0	0	0	0	1	0	22	1	0	235	0	17	176	2	309	1	3
		0.2.60.5.10.5.1	unclassified	1	0	0	0	0	0	0	0	0	0	0	0	0	0	0	0	0	0	0	0	0	0	0	0	0	0	0	0	0	0	0	0	0	0	0	0	0	0	0	0	0	0	0	0	0	0
		0.2.60.5.12.5.5	g__Halomonas	86	4	0	0	0	0	0	0	0	0	0	0	0	0	0	0	0	0	0	0	0	136	10	0	0	0	0	0	0	0	0	0	0	18	0	0	0	0	0	0	0	0	0	0	0	0
		0.2.60.5.14.1.2	g__Aggregatibacter	0	0	0	0	0	0	0	0	0	0	0	0	0	0	0	0	0	0	0	0	0	0	0	0	0	0	0	0	0	0	0	0	0	0	0	0	190	0	0	0	0	0	0	0	0	0
		0.2.60.5.14.1.8	g__Haemophilus	0	0	0	0	0	0	0	0	0	0	0	0	0	0	35	0	0	0	34	0	0	75	0	0	0	0	16	0	0	0	0	0	0	0	110	0	0	0	0	0	0	17	0	0	0	0
		0.2.60.5.14.1.17	unclassified	0	0	0	0	0	0	0	0	0	0	0	0	0	0	0	0	0	0	0	0	0	286	0	0	0	0	0	0	0	0	0	0	0	0	0	0	0	0	0	0	0	124	0	0	0	0
		0.2.60.5.15.1.1	g__Acinetobacter	68	0	307	72	22	266	619	0	7	294	49	0	751	34	40	0	4	0	91	100	1005	47	40	470	466	557	0	320	132	0	437	517	25	447	509	407	132	112	154	651	182	0	17	1163	322	838
		0.2.60.5.15.1.3	g__Alkanindiges	0	0	0	0	0	0	0	0	0	0	0	0	0	0	20	0	0	0	0	0	0	0	0	0	0	0	0	0	0	0	0	0	0	0	0	0	46	0	0	0	0	0	0	0	0	0
		0.2.60.5.15.1.4	g__Enhydrobacter	20	0	0	0	10	0	66	0	0	214	0	0	0	0	17	0	0	0	0	0	0	0	0	137	33	207	28	108	249	0	0	0	0	0	1318	0	76	0	0	0	0	26	73	0	0	0
		0.2.60.5.15.1.5	g__Moraxella	0	0	0	0	0	0	0	0	0	0	0	0	0	0	0	0	0	0	0	0	0	0	0	0	0	0	0	0	0	0	0	0	0	0	0	0	0	0	0	0	0	141	0	0	0	0
		0.2.60.5.15.1.7	g__Psychrobacter	0	0	0	0	0	0	199	0	0	0	0	0	0	0	0	0	0	0	0	98	0	0	0	0	0	0	0	0	17	0	0	0	0	0	0	0	42	178	264	0	0	30	0	62	42	0
		0.2.60.5.15.1.8	unclassified	0	0	0	0	0	0	0	0	0	0	0	0	0	0	0	0	0	0	0	0	0	0	0	0	0	0	0	0	0	0	0	0	0	0	0	1	0	0	0	0	0	0	0	0	0	0
		0.2.60.5.15.2.2	g__Azorhizophilus	0	0	0	0	0	0	0	0	0	0	0	0	0	0	0	0	0	0	0	0	0	0	0	0	191	0	0	0	0	0	0	0	0	0	0	0	0	0	0	0	0	0	0	0	0	0
		0.2.60.5.15.2.4	g__Pseudomonas	155	2554	0	22	5	2	166	184	168	230	17	2168	0	389	1	0	38	1	15862	97	1150	0	109	0	32	1096	0	245	549	4	15	1530	2	169	123	0	306	0	2246	1375	501	0	0	267	0	0
		0.2.60.5.15.2.6	unclassified	0	0	0	0	0	0	2	0	5	0	0	55	0	0	0	0	2	0	3	0	1	0	0	0	122	0	0	3	0	0	0	31	0	0	0	0	3	0	133	24	0	0	0	2	0	0
		0.2.60.5.19.2.11	g__Thiothrix	0	0	0	0	0	0	0	0	0	0	0	0	0	0	0	0	0	0	0	0	0	0	0	0	0	0	0	0	0	0	0	0	0	0	0	0	0	0	0	26	0	0	0	0	0	0
		0.2.60.5.21.1.8	unclassified	0	0	0	0	0	0	0	0	0	0	0	0	0	0	0	0	0	0	0	0	0	0	0	0	0	0	0	0	0	0	0	0	0	0	0	0	0	0	0	0	0	0	0	0	6	0
		0.2.60.5.21.2.13	g__Lysobacter	0	0	0	0	0	0	166	0	0	0	0	0	0	0	0	0	0	0	0	0	0	0	0	0	0	0	0	0	0	0	0	0	0	0	0	0	0	0	0	0	0	0	0	0	0	0
		0.2.60.5.21.2.15	g__Pseudoxanthomonas	0	0	0	0	0	0	0	0	0	0	0	0	0	0	0	0	0	0	0	0	0	0	0	0	0	0	0	0	0	0	0	0	0	0	0	0	0	0	0	9	0	0	0	0	0	0
		0.2.60.5.21.2.19	g__Stenotrophomonas	98	708	497	145	14	0	53	122	1	0	454	0	390	52	4	0	0	0	1	0	72	0	0	289	0	0	0	0	0	4	182	65	12	406	137	0	20	0	26	0	0	47	0	0	0	0
		0.2.60.5.21.2.20	g__Thermomonas	0	0	0	0	0	0	0	0	2	0	0	0	0	0	0	0	0	0	0	0	0	0	0	0	0	0	0	0	0	0	0	0	0	0	90	0	0	0	0	0	0	0	0	0	0	0
		0.2.60.5.21.2.24	unclassified	0	2	0	0	0	0	0	0	0	0	0	0	0	0	0	0	0	0	0	0	0	0	0	0	0	0	0	0	0	13	0	0	0	1	0	0	0	0	0	0	0	0	0	0	0	0
		0.2.60.5.23.1.1	unclassified	0	0	0	0	0	0	0	0	0	0	0	0	0	0	0	0	0	0	1	0	0	0	0	0	0	0	0	0	0	0	0	0	0	0	0	0	0	0	0	0	0	0	0	0	0	0
		0.2.60.8.1.1.1	unclassified	0	0	0	0	0	0	0	0	0	0	0	0	1	0	0	0	0	0	1	0	0	0	0	0	0	1	0	0	0	0	0	1	0	0	0	0	0	0	0	0	1	170	0	0	0	0
		0.2.65.3.3.1.4	g__Treponema	0	0	0	0	0	0	0	0	0	0	0	1	0	0	0	0	0	0	0	0	0	0	0	0	0	0	0	0	0	0	0	0	13	0	0	0	0	0	0	0	0	0	0	0	0	0
		0.2.66.1.1.4.3	g__Synergistes	0	0	0	0	0	0	0	0	0	0	0	0	0	0	0	0	0	0	36	0	0	0	0	0	0	0	0	0	0	0	0	0	0	0	0	0	0	0	0	0	0	0	0	0	0	0
		0.2.68.3.3.1.1	unclassified	0	0	0	0	0	0	0	0	0	0	0	0	0	0	0	0	0	0	0	0	0	0	0	0	0	0	0	0	0	4	0	0	0	0	0	0	0	0	0	0	0	0	0	0	0	0
		0.2.69.3.1.1.1	unclassified	0	0	0	0	0	0	0	0	0	0	0	0	0	0	0	0	0	0	0	0	0	0	0	0	0	0	0	0	0	0	0	0	0	0	0	0	0	0	0	0	0	69	0	0	0	0
		0.2.69.4.3.1.1	unclassified	0	0	0	0	0	0	0	0	0	0	0	0	0	0	0	0	0	0	0	0	0	125	0	0	0	0	0	0	0	0	0	0	0	0	0	0	0	0	0	0	0	0	0	0	0	0
		0.2.69.4.5.1.1	unclassified	0	0	0	0	0	0	0	0	0	0	0	0	0	0	0	0	0	0	0	0	0	0	0	0	0	0	0	0	0	0	0	0	29	0	0	0	0	0	0	0	0	0	0	0	0	0
		0.2.69.5.1.1.1	unclassified	1	0	0	0	0	0	0	0	0	0	0	0	0	0	0	0	0	0	0	0	0	0	0	0	0	0	0	0	0	0	0	0	0	0	0	0	0	0	0	0	0	1	0	0	0	0
		0.2.74.1.2.1.1	g__Opitutus	0	0	0	1	0	0	0	0	0	0	0	0	0	0	0	0	0	0	1	0	0	0	0	0	0	0	0	0	0	0	0	0	0	0	0	0	0	0	0	0	0	0	0	0	0	0
		0.2.74.3.1.1.1	g__Akkermansia	0	0	0	0	0	0	0	0	0	0	0	0	0	0	0	0	0	0	1	0	0	0	0	0	0	0	0	0	0	0	0	0	0	0	0	0	0	0	0	0	0	0	0	0	0	0
		0.2.74.3.1.1.3	g__Luteolibacter	0	0	0	0	0	0	0	0	0	0	0	0	0	0	1	0	0	0	0	0	0	0	0	0	0	0	0	0	0	0	0	0	0	0	0	0	0	0	0	0	0	0	0	0	0	0
		0.2.74.5.2.7.1	unclassified	0	0	0	0	0	0	0	0	0	0	0	0	292	0	0	0	0	0	0	0	0	0	0	0	0	0	0	0	0	0	0	0	0	0	0	0	0	0	0	0	0	0	0	0	1	0
		0.2.74.6.1.2.6	g__heteroC45_4W	0	0	0	0	0	0	0	0	0	0	0	0	0	0	0	0	0	0	0	0	0	0	0	0	1	0	0	0	0	0	0	0	0	0	0	0	0	0	0	0	0	0	0	0	0	0
		0.2.74.7.1.1.1	unclassified	0	0	0	0	0	0	0	0	0	0	0	0	1	0	0	0	0	0	0	0	0	0	0	0	0	0	0	0	0	0	0	0	0	0	0	0	0	0	0	0	0	0	0	0	0	0
		0.2.85.1.1.1.3	g__Deinococcus	15	0	0	98	0	0	0	0	0	0	0	0	0	0	0	0	0	0	0	22	0	0	0	0	265	0	0	1	0	0	0	0	0	0	0	0	0	0	0	0	0	242	0	0	183	0
		0.2.85.1.1.2.3	g__Truepera	0	18	0	0	0	0	0	0	0	0	0	0	0	0	0	0	0	0	0	0	0	0	0	0	0	0	0	0	0	0	0	0	0	0	0	0	0	0	0	0	0	0	0	0	0	0
		0.2.85.1.2.1.4	g__Thermus	196	0	0	0	0	0	0	0	0	0	0	0	0	0	8	0	0	0	0	0	898	219	0	95	0	0	0	44	0	1	0	38	0	62	120	19	43	0	0	0	0	0	18	177	0	0
		0.2.86.1.1.1.1	unclassified	2	1	0	1	17	159	1	0	0	2	0	1	5	0	10	0	0	0	4	0	4	60	4	0	180	0	0	0	1	0	1	0	1	0	2	0	1	0	193	252	0	2	2	1	0	3
b set
			Tumor Type	TNBC
			Ethnicity	WNH
			Tissue Type	Tumor										Normal
	phylum	rankID	Sample	1t	2t	3t	4t	5t	6t	7t	8t	9t	10t	13n	14n	15n	16n	17n	18n	19n	20n	21n	22n
		0.2.3	p__Acidobacteria	23	0	0	0	0	0	0	0	0	0	0	48	0	0	0	0	19	0	0	0
		0.2.4	p__Actinobacteria	127	44	104	1743	61	569	58	66	3198	15	112	372	367	658	131	468	483	915	295	527
		0.2.10	p__Bacteroidetes	7	14	16	2057	4	95	23	3	146	22	137	67	2	0	128	59	0	536	7	0
		0.2.16	p__Chloroflexi	14	0	0	0	0	1	0	0	0	0	0	0	0	0	0	0	0	106	0	0
		0.2.18	p__Cyanobacteria	0	0	0	0	1	16	0	0	0	0	0	0	0	0	0	30	0	0	0	0
		0.2.27	p__Firmicutes	149	15	81	1510	18	204	67	64	1352	13	246	696	16	208	328	685	578	535	103	457
		0.2.28	p__Fusobacteria	0	2	1	0	0	0	8	0	1	0	0	27	134	2	0	57	105	0	0	0
		0.2.50	p__OD1	0	0	0	0	0	3	0	0	0	0	0	0	0	0	0	0	0	0	0	0
		0.2.58	p__Planctomycetes	0	0	0	1145	0	0	0	0	0	0	0	0	0	0	0	0	0	0	0	0
		0.2.60	p__Proteobacteria	374	162	419	12370	243	5103	363	98	1434	114	3172	2254	2044	1772	1699	3311	2275	4202	2173	3663
		0.2.65	p__Spirochaetes	0	0	0	0	0	7	0	0	0	0	0	0	0	0	0	0	0	0	0	0
		0.2.69	p__TM7	0	0	9	0	0	51	0	0	115	5	0	0	0	0	0	0	0	0	0	0
		0.2.74	p__Verrucomicrobia	0	0	0	646	0	0	0	0	0	0	0	0	0	0	0	0	0	86	0	0
		0.2.85	p__[Thermi]	0	0	0	0	6	24	4	0	0	0	0	0	0	0	1	0	1	0	0	0
		0.2.86	unclassified	0	0	0	0	0	2	5	0	0	0	1	0	0	0	0	0	0	0	0	0
	class	rankID	Sample	1t	2t	3t	4t	5t	6t	7t	8t	9t	10t	13n	14n	15n	16n	17n	18n	19n	20n	21n	22n
		0.2.3.5	c__Acidobacteriia	0	0	0	0	0	0	0	0	0	0	0	48	0	0	0	0	0	0	0	0
		0.2.3.16	c__Sva0725	0	0	0	0	0	0	0	0	0	0	0	0	0	0	0	0	19	0	0	0
		0.2.3.18	c__[Chloracidobacteria]	23	0	0	0	0	0	0	0	0	0	0	0	0	0	0	0	0	0	0	0
		0.2.4.1	c__Acidimicrobiia	0	0	0	0	0	0	0	0	0	0	0	0	0	0	0	0	128	0	0	0
		0.2.4.2	c__Actinobacteria	103	41	101	1446	59	548	42	54	2645	12	112	346	235	579	32	300	292	703	295	373
		0.2.4.3	c__Coriobacteriia	3	1	0	0	0	0	1	0	493	0	0	0	1	0	53	0	0	0	0	1
		0.2.4.8	c__Rubrobacteria	21	2	3	297	2	21	15	12	60	3	0	26	91	79	46	137	62	212	0	153
		0.2.4.9	c__Thermoleophilia	0	0	0	0	0	0	0	0	0	0	0	0	40	0	0	31	0	0	0	0
		0.2.4.10	unclassified	0	0	0	0	0	0	0	0	0	0	0	0	0	0	0	0	1	0	0	0
		0.2.10.3	c__Bacteroidia	7	10	3	849	0	5	20	3	146	1	0	67	2	0	22	13	0	2	0	0
		0.2.10.4	c__Cytophagia	0	0	13	0	4	9	0	0	0	2	137	0	0	0	60	0	0	73	7	0
		0.2.10.5	c__Flavobacteriia	0	4	0	229	0	53	0	0	0	19	0	0	0	0	46	46	0	0	0	0
		0.2.10.8	c__Sphingobacteriia	0	0	0	0	0	12	0	0	0	0	0	0	0	0	0	0	0	461	0	0
		0.2.10.11	c__[Saprospirae]	0	0	0	888	0	16	0	0	0	0	0	0	0	0	0	0	0	0	0	0
		0.2.10.12	unclassified	0	0	0	91	0	0	3	0	0	0	0	0	0	0	0	0	0	0	0	0
		0.2.16.5	c__Ellin6529	14	0	0	0	0	0	0	0	0	0	0	0	0	0	0	0	0	0	0	0
		0.2.16.16	c__Thermomicrobia	0	0	0	0	0	1	0	0	0	0	0	0	0	0	0	0	0	106	0	0
		0.2.18.6	c__Oscillatoriophycideae	0	0	0	0	1	16	0	0	0	0	0	0	0	0	0	0	0	0	0	0
		0.2.18.8	unclassified	0	0	0	0	0	0	0	0	0	0	0	0	0	0	0	30	0	0	0	0
		0.2.27.2	c__Bacilli	119	11	67	1508	11	200	28	43	742	10	243	573	15	206	326	682	578	439	103	132
		0.2.27.3	c__Clostridia	30	4	14	2	7	4	39	20	510	3	3	123	1	2	2	3	0	96	0	325
		0.2.27.4	c__Erysipelotrichi	0	0	0	0	0	0	0	1	100	0	0	0	0	0	0	0	0	0	0	0
		0.2.28.1	c__Fusobacteriia	0	2	1	0	0	0	8	0	1	0	0	27	134	2	0	57	105	0	0	0
		0.2.50.1	c__ABY1	0	0	0	0	0	3	0	0	0	0	0	0	0	0	0	0	0	0	0	0
		0.2.58.6	c__Phycisphaerae	0	0	0	1145	0	0	0	0	0	0	0	0	0	0	0	0	0	0	0	0
		0.2.60.1	c__Alphaproteobacteria	104	71	153	2388	50	2123	124	30	353	75	1015	710	544	948	151	482	575	2343	636	2094
		0.2.60.2	c__Betaproteobacteria	157	88	172	9059	119	2394	168	65	806	38	1779	1238	1174	798	1413	1451	1368	1480	1254	955
		0.2.60.3	c__Deltaproteobacteria	0	0	0	0	0	59	7	0	0	0	0	0	0	0	0	0	81	0	0	84
		0.2.60.4	c__Epsilonproteobacteria	1	0	0	0	0	1	0	0	0	0	0	0	0	0	0	0	0	0	0	0
		0.2.60.5	c__Gammaproteobacteria	112	3	94	922	74	526	64	3	275	1	378	306	326	26	135	1378	251	379	283	530
		0.2.60.8	unclassified	0	0	0	1	0	0	0	0	0	0	0	0	0	0	0	0	0	0	0	0
		0.2.65.3	c__Spirochaetes	0	0	0	0	0	7	0	0	0	0	0	0	0	0	0	0	0	0	0	0
		0.2.69.3	c__TM7-1	0	0	0	0	0	49	0	0	0	0	0	0	0	0	0	0	0	0	0	0
		0.2.69.4	c__TM7-3	0	0	9	0	0	2	0	0	115	5	0	0	0	0	0	0	0	0	0	0
		0.2.74.3	c__Verrucomicrobiae	0	0	0	0	0	0	0	0	0	0	0	0	0	0	0	0	0	86	0	0
		0.2.74.6	c__[Spartobacteria]	0	0	0	646	0	0	0	0	0	0	0	0	0	0	0	0	0	0	0	0
		0.2.85.1	c__Deinococci	0	0	0	0	6	24	4	0	0	0	0	0	0	0	1	0	1	0	0	0
		0.2.86.1	unclassified	0	0	0	0	0	2	5	0	0	0	1	0	0	0	0	0	0	0	0	0
	order	rankID	Sample	1t	2t	3t	4t	5t	6t	7t	8t	9t	10t	13n	14n	15n	16n	17n	18n	19n	20n	21n	22n
		0.2.3.5.1	o__Acidobacteriales	0	0	0	0	0	0	0	0	0	0	0	48	0	0	0	0	0	0	0	0
		0.2.3.16.1	o__Sva0725	0	0	0	0	0	0	0	0	0	0	0	0	0	0	0	0	19	0	0	0
		0.2.3.18.5	o__RB41	23	0	0	0	0	0	0	0	0	0	0	0	0	0	0	0	0	0	0	0
		0.2.4.1.1	o__Acidimicrobiales	0	0	0	0	0	0	0	0	0	0	0	0	0	0	0	0	128	0	0	0
		0.2.4.2.1	o__Actinomycetales	103	41	101	1446	59	548	42	54	576	12	112	346	235	579	32	300	292	703	295	373
		0.2.4.2.2	o__Bifidobacteriales	0	0	0	0	0	0	0	0	2069	0	0	0	0	0	0	0	0	0	0	0
		0.2.4.3.1	o__Coriobacteriales	3	1	0	0	0	0	1	0	493	0	0	0	1	0	53	0	0	0	0	1
		0.2.4.8.1	o__Rubrobacterales	21	2	3	297	2	21	15	12	60	3	0	26	91	79	46	137	62	212	0	153
		0.2.4.9.1	o__Gaiellales	0	0	0	0	0	0	0	0	0	0	0	0	0	0	0	31	0	0	0	0
		0.2.4.9.2	o__Solirubrobacterales	0	0	0	0	0	0	0	0	0	0	0	0	40	0	0	0	0	0	0	0
		0.2.4.10.1	unclassified	0	0	0	0	0	0	0	0	0	0	0	0	0	0	0	0	1	0	0	0
		0.2.10.3.1	o__Bacteroidales	7	10	3	849	0	5	20	3	146	1	0	67	2	0	22	13	0	2	0	0
		0.2.10.4.1	o__Cytophagales	0	0	13	0	4	9	0	0	0	2	137	0	0	0	60	0	0	73	7	0
		0.2.10.5.1	o__Flavobacteriales	0	4	0	229	0	53	0	0	0	19	0	0	0	0	46	46	0	0	0	0
		0.2.10.8.1	o__Sphingobacteriales	0	0	0	0	0	12	0	0	0	0	0	0	0	0	0	0	0	461	0	0
		0.2.10.11.1	o__[Saprospirales]	0	0	0	888	0	16	0	0	0	0	0	0	0	0	0	0	0	0	0	0
		0.2.10.12.1	unclassified	0	0	0	91	0	0	3	0	0	0	0	0	0	0	0	0	0	0	0	0
		0.2.16.5.1	unclassified	14	0	0	0	0	0	0	0	0	0	0	0	0	0	0	0	0	0	0	0
		0.2.16.16.3	o__JG30-KF-CM45	0	0	0	0	0	1	0	0	0	0	0	0	0	0	0	0	0	106	0	0
		0.2.18.6.1	o__Chroococcales	0	0	0	0	1	12	0	0	0	0	0	0	0	0	0	0	0	0	0	0
		0.2.18.6.2	o__Oscillatoriales	0	0	0	0	0	4	0	0	0	0	0	0	0	0	0	0	0	0	0	0
		0.2.18.8.1	unclassified	0	0	0	0	0	0	0	0	0	0	0	0	0	0	0	30	0	0	0	0
		0.2.27.2.1	o__Bacillales	89	5	42	1107	9	158	22	42	99	9	118	450	13	206	140	490	497	439	102	67
		0.2.27.2.4	o__Lactobacillales	30	6	25	401	2	42	6	1	643	1	125	123	2	0	186	192	81	0	1	65
		0.2.27.3.2	o__Clostridiales	30	4	14	2	7	4	39	20	510	3	3	123	1	2	2	3	0	96	0	325
		0.2.27.4.1	o__Erysipelotrichales	0	0	0	0	0	0	0	1	100	0	0	0	0	0	0	0	0	0	0	0
		0.2.28.1.1	o__Fusobacteriales	0	2	1	0	0	0	8	0	1	0	0	27	134	2	0	57	105	0	0	0
		0.2.50.1.1	unclassified	0	0	0	0	0	3	0	0	0	0	0	0	0	0	0	0	0	0	0	0
		0.2.58.6.8	o__Phycisphaerales	0	0	0	1145	0	0	0	0	0	0	0	0	0	0	0	0	0	0	0	0
		0.2.60.1.2	o__Caulobacterales	0	0	4	0	0	400	11	0	0	0	0	45	0	0	0	0	189	136	0	62
		0.2.60.1.7	o__Rhizobiales	57	48	64	769	20	563	33	27	216	43	636	78	235	685	0	268	259	710	302	405
		0.2.60.1.8	o__Rhodobacterales	27	0	9	0	3	188	2	0	74	0	0	0	0	123	0	0	39	60	132	755
		0.2.60.1.9	o__Rhodospirillales	0	0	9	0	8	755	12	0	0	19	85	226	0	0	0	0	0	0	0	0
		0.2.60.1.11	o__Sphingomonadales	20	23	67	1619	19	217	66	3	63	13	294	361	309	140	151	214	88	1437	202	872
		0.2.60.2.3	o__Burkholderiales	144	88	172	9059	119	2379	158	57	806	38	1779	1174	1174	798	1413	1451	1368	1480	1254	955
		0.2.60.2.14	o__Neisseriales	13	0	0	0	0	15	10	8	0	0	0	0	0	0	0	0	0	0	0	0
		0.2.60.2.17	o__Rhodocyclales	0	0	0	0	0	0	0	0	0	0	0	64	0	0	0	0	0	0	0	0
		0.2.60.3.3	o__Bdellovibrionales	0	0	0	0	0	59	0	0	0	0	0	0	0	0	0	0	81	0	0	0
		0.2.60.3.16	o__Myxococcales	0	0	0	0	0	0	7	0	0	0	0	0	0	0	0	0	0	0	0	84
		0.2.60.4.1	o__Campylobacterales	1	0	0	0	0	1	0	0	0	0	0	0	0	0	0	0	0	0	0	0
		0.2.60.5.1	o__34P16	0	0	0	0	0	0	11	0	0	0	0	0	0	0	0	0	0	0	0	0
		0.2.60.5.3	o__Aeromonadales	0	0	0	0	0	0	0	0	0	1	0	0	0	0	0	0	0	0	0	0
		0.2.60.5.4	o__Alteromonadales	0	0	0	0	0	13	14	0	0	0	0	0	0	24	0	0	0	74	0	40
		0.2.60.5.7	o__Enterobacteriales	7	1	15	0	6	31	3	0	122	0	76	24	0	1	1	1	0	0	87	89
		0.2.60.5.14	o__Pasteurellales	0	0	0	0	0	3	0	0	0	0	0	0	0	0	0	119	0	0	0	0
		0.2.60.5.15	o__Pseudomonadales	94	2	71	922	68	411	27	3	88	0	302	232	128	1	125	1173	251	305	196	376
		0.2.60.5.19	o__Thiotrichales	0	0	0	0	0	7	0	0	0	0	0	0	0	0	0	0	0	0	0	0
		0.2.60.5.20	o__Vibrionales	0	0	0	0	0	0	0	0	0	0	0	50	0	0	0	0	0	0	0	1
		0.2.60.5.21	o__Xanthomonadales	11	0	8	0	0	61	9	0	65	0	0	0	198	0	9	85	0	0	0	24
		0.2.60.8.1	unclassified	0	0	0	1	0	0	0	0	0	0	0	0	0	0	0	0	0	0	0	0
		0.2.65.3.3	o__Spirochaetales	0	0	0	0	0	7	0	0	0	0	0	0	0	0	0	0	0	0	0	0
		0.2.69.3.1	unclassified	0	0	0	0	0	49	0	0	0	0	0	0	0	0	0	0	0	0	0	0
		0.2.69.4.3	o__EW055	0	0	0	0	0	0	0	0	0	5	0	0	0	0	0	0	0	0	0	0
		0.2.69.4.4	o__I025	0	0	9	0	0	2	0	0	32	0	0	0	0	0	0	0	0	0	0	0
		0.2.69.4.5	unclassified	0	0	0	0	0	0	0	0	83	0	0	0	0	0	0	0	0	0	0	0
		0.2.74.3.1	o__Verrucomicrobiales	0	0	0	0	0	0	0	0	0	0	0	0	0	0	0	0	0	86	0	0
		0.2.74.6.1	o__[Chthoniobacterales]	0	0	0	646	0	0	0	0	0	0	0	0	0	0	0	0	0	0	0	0
		0.2.85.1.1	o__Deinococcales	0	0	0	0	6	24	0	0	0	0	0	0	0	0	1	0	1	0	0	0
		0.2.85.1.2	o__Thermales	0	0	0	0	0	0	4	0	0	0	0	0	0	0	0	0	0	0	0	0
		0.2.86.1.1	unclassified	0	0	0	0	0	2	5	0	0	0	1	0	0	0	0	0	0	0	0	0
	family	rankID	Sample	1t	2t	3t	4t	5t	6t	7t	8t	9t	10t	13n	14n	15n	16n	17n	18n	19n	20n	21n	22n
		0.2.3.5.1.1	f__Acidobacteriaceae	0	0	0	0	0	0	0	0	0	0	0	48	0	0	0	0	0	0	0	0
		0.2.3.16.1.1	unclassified	0	0	0	0	0	0	0	0	0	0	0	0	0	0	0	0	19	0	0	0
		0.2.3.18.5.1	f__Ellin6075	23	0	0	0	0	0	0	0	0	0	0	0	0	0	0	0	0	0	0	0
		0.2.4.1.1.15	unclassified	0	0	0	0	0	0	0	0	0	0	0	0	0	0	0	0	128	0	0	0
		0.2.4.2.1.2	f__Actinomycetaceae	0	0	0	0	0	0	5	0	0	0	0	4	0	0	0	0	0	0	0	0
		0.2.4.2.1.7	f__Bogoriellaceae	9	0	0	0	0	0	0	0	0	0	0	0	0	0	0	0	0	0	0	0
		0.2.4.2.1.8	f__Brevibacteriaceae	0	0	0	206	0	0	0	0	0	0	0	0	0	0	0	0	0	0	0	0
		0.2.4.2.1.9	f__Cellulomonadaceae	14	0	0	0	0	0	0	0	0	0	0	0	0	0	0	0	0	0	0	0
		0.2.4.2.1.10	f__Corynebacteriaceae	8	3	14	582	4	40	4	2	171	6	17	104	0	116	26	50	0	345	24	148
		0.2.4.2.1.12	f__Dermabacteraceae	0	0	0	0	0	1	0	0	0	0	0	0	0	0	0	0	0	0	0	0
		0.2.4.2.1.15	f__Dietziaceae	0	0	0	0	0	10	0	0	0	0	0	0	0	0	0	0	0	0	0	0
		0.2.4.2.1.17	f__Geodermatophilaceae	28	4	1	0	43	90	8	0	77	0	0	0	0	106	0	0	0	0	0	85
		0.2.4.2.1.20	f__Intrasporangiaceae	0	0	0	0	1	26	7	0	15	0	0	0	0	0	0	0	0	33	0	0
		0.2.4.2.1.22	f__Kineosporiaceae	0	4	30	0	0	1	0	0	0	0	0	0	0	0	0	0	0	0	0	0
		0.2.4.2.1.23	f__Microbacteriaceae	23	0	7	0	0	50	0	9	30	0	11	91	0	0	0	0	0	56	59	0
		0.2.4.2.1.24	f__Micrococcaceae	0	13	14	0	1	202	5	0	68	0	0	1	0	285	0	47	53	0	205	92
		0.2.4.2.1.25	f__Micromonosporaceae	0	0	0	0	0	0	0	0	0	0	0	0	0	0	0	0	39	0	0	0
		0.2.4.2.1.26	f__Mycobacteriaceae	0	0	0	0	0	0	0	3	0	0	48	0	0	0	0	0	77	0	0	0
		0.2.4.2.1.28	f__Nocardiaceae	0	0	0	0	0	0	0	15	0	0	0	0	0	0	0	0	0	0	0	0
		0.2.4.2.1.29	f__Nocardioidaceae	0	0	3	263	2	88	0	10	0	4	12	0	0	0	0	0	0	52	0	0
		0.2.4.2.1.30	f__Nocardiopsaceae	0	0	2	0	0	0	0	0	0	0	0	0	0	0	0	0	0	43	0	13
		0.2.4.2.1.32	f__Propionibacteriaceae	10	7	21	395	6	35	12	10	215	2	24	105	235	72	6	163	123	127	7	35
		0.2.4.2.1.33	f__Pseudonocardiaceae	0	10	4	0	0	3	0	0	0	0	0	24	0	0	0	40	0	0	0	0
		0.2.4.2.1.38	f__Streptomycetaceae	11	0	0	0	0	0	0	0	0	0	0	0	0	0	0	0	0	0	0	0
		0.2.4.2.1.43	f__Yaniellaceae	0	0	0	0	0	0	0	5	0	0	0	0	0	0	0	0	0	0	0	0
		0.2.4.2.1.44	unclassified	0	0	5	0	2	2	1	0	0	0	0	17	0	0	0	0	0	47	0	0
		0.2.4.2.2.1	f__Bifidobacteriaceae	0	0	0	0	0	0	0	0	2069	0	0	0	0	0	0	0	0	0	0	0
		0.2.4.3.1.1	f__Coriobacteriaceae	3	1	0	0	0	0	1	0	493	0	0	0	1	0	53	0	0	0	0	1
		0.2.4.8.1.1	f__Rubrobacteraceae	21	2	3	297	2	21	15	12	60	3	0	26	91	79	46	137	62	212	0	153
		0.2.4.9.1.2	f__Gaiellaceae	0	0	0	0	0	0	0	0	0	0	0	0	0	0	0	31	0	0	0	0
		0.2.4.9.2.3	f__Solirubrobacteraceae	0	0	0	0	0	0	0	0	0	0	0	0	40	0	0	0	0	0	0	0
		0.2.4.10.1.1	unclassified	0	0	0	0	0	0	0	0	0	0	0	0	0	0	0	0	1	0	0	0
		0.2.10.3.1.3	f__Bacteroidaceae	1	5	1	0	0	0	1	0	145	1	0	67	1	0	0	2	0	2	0	0
		0.2.10.3.1.7	f__Porphyromonadaceae	0	0	0	848	0	0	2	0	1	0	0	0	0	0	22	0	0	0	0	0
		0.2.10.3.1.8	f__Prevotellaceae	6	5	2	1	0	5	17	2	0	0	0	0	1	0	0	0	0	0	0	0
		0.2.10.3.1.16	f__[Paraprevotellaceae]	0	0	0	0	0	0	0	1	0	0	0	0	0	0	0	11	0	0	0	0
		0.2.10.4.1.2	f__Cytophagaceae	0	0	13	0	4	2	0	0	0	2	137	0	0	0	60	0	0	73	7	0
		0.2.10.4.1.5	unclassified	0	0	0	0	0	7	0	0	0	0	0	0	0	0	0	0	0	0	0	0
		0.2.10.5.1.3	f__Flavobacteriaceae	0	0	0	229	0	0	0	0	0	12	0	0	0	0	0	24	0	0	0	0
		0.2.10.5.1.5	f__[Weeksellaceae]	0	4	0	0	0	53	0	0	0	7	0	0	0	0	46	22	0	0	0	0
		0.2.10.8.1.2	f__Sphingobacteriaceae	0	0	0	0	0	12	0	0	0	0	0	0	0	0	0	0	0	461	0	0
		0.2.10.11.1.1	f__Chitinophagaceae	0	0	0	888	0	16	0	0	0	0	0	0	0	0	0	0	0	0	0	0
		0.2.10.12.1.1	unclassified	0	0	0	91	0	0	3	0	0	0	0	0	0	0	0	0	0	0	0	0
		0.2.16.5.1.1	unclassified	14	0	0	0	0	0	0	0	0	0	0	0	0	0	0	0	0	0	0	0
		0.2.16.16.3.1	unclassified	0	0	0	0	0	1	0	0	0	0	0	0	0	0	0	0	0	106	0	0
		0.2.18.6.1.1	f__Chroococcaceae	0	0	0	0	1	0	0	0	0	0	0	0	0	0	0	0	0	0	0	0
		0.2.18.6.1.7	f__Xenococcaceae	0	0	0	0	0	12	0	0	0	0	0	0	0	0	0	0	0	0	0	0
		0.2.18.6.2.2	f__Phormidiaceae	0	0	0	0	0	4	0	0	0	0	0	0	0	0	0	0	0	0	0	0
		0.2.18.8.1.1	unclassified	0	0	0	0	0	0	0	0	0	0	0	0	0	0	0	30	0	0	0	0
		0.2.27.2.1.2	f__Bacillaceae	42	0	3	0	0	39	5	23	27	0	0	139	1	0	0	102	44	0	0	0
		0.2.27.2.1.3	f__Listeriaceae	0	0	2	0	0	14	1	1	0	0	0	0	0	0	0	1	0	0	0	0
		0.2.27.2.1.4	f__Paenibacillaceae	0	0	0	0	0	0	0	0	0	0	0	0	0	0	0	0	22	0	0	0
		0.2.27.2.1.6	f__Planococcaceae	0	0	0	649	0	43	0	0	0	0	64	0	0	0	19	0	0	0	0	67
		0.2.27.2.1.8	f__Staphylococcaceae	47	5	36	458	9	53	16	18	72	9	54	24	0	206	121	387	431	439	7	0
		0.2.27.2.1.9	f__Thermoactinomycetaceae	0	0	0	0	0	0	0	0	0	0	0	199	12	0	0	0	0	0	0	0
		0.2.27.2.1.10	f__[Exiguobacteraceae]	0	0	0	0	0	9	0	0	0	0	0	88	0	0	0	0	0	0	95	0
		0.2.27.2.1.12	unclassified	0	0	1	0	0	0	0	0	0	0	0	0	0	0	0	0	0	0	0	0
		0.2.27.2.4.1	f__Aerococcaceae	0	1	6	0	0	20	0	0	50	0	125	0	0	0	186	48	0	0	0	0
		0.2.27.2.4.2	f__Carnobacteriaceae	0	0	0	0	0	0	0	0	0	0	0	121	0	0	0	0	1	0	0	0
		0.2.27.2.4.3	f__Enterococcaceae	1	0	0	0	1	2	0	0	530	0	0	0	1	0	0	0	1	0	0	0
		0.2.27.2.4.4	f__Lactobacillaceae	0	5	7	0	0	9	1	0	0	0	0	1	0	0	0	0	55	0	1	1
		0.2.27.2.4.5	f__Leuconostocaceae	0	0	4	0	0	5	0	0	0	0	0	0	0	0	0	0	0	0	0	0
		0.2.27.2.4.6	f__Streptococcaceae	29	0	8	401	1	6	5	1	63	1	0	1	1	0	0	144	24	0	0	64
		0.2.27.3.2.3	f__Clostridiaceae	7	2	4	0	0	0	0	0	0	0	0	123	0	0	0	0	0	0	0	2
		0.2.27.3.2.6	f__Eubacteriaceae	0	0	0	0	0	0	0	0	4	0	0	0	0	0	0	0	0	0	0	0
		0.2.27.3.2.10	f__Lachnospiraceae	2	2	0	2	1	0	1	1	152	3	2	0	1	2	2	3	0	54	0	323
		0.2.27.3.2.11	f__Peptococcaceae	1	0	0	0	0	0	1	0	0	0	0	0	0	0	0	0	0	0	0	0
		0.2.27.3.2.13	f__Ruminococcaceae	0	0	0	0	0	0	1	1	218	0	1	0	0	0	0	0	0	0	0	0
		0.2.27.3.2.18	f__Veillonellaceae	5	0	0	0	1	2	36	0	136	0	0	0	0	0	0	0	0	0	0	0
		0.2.27.3.2.21	f__[Tissierellaceae]	0	0	10	0	5	2	0	18	0	0	0	0	0	0	0	0	0	42	0	0
		0.2.27.3.2.22	unclassified	15	0	0	0	0	0	0	0	0	0	0	0	0	0	0	0	0	0	0	0
		0.2.27.4.1.1	f__Erysipelotrichaceae	0	0	0	0	0	0	0	1	100	0	0	0	0	0	0	0	0	0	0	0
		0.2.28.1.1.1	f__Fusobacteriaceae	0	2	1	0	0	0	8	0	1	0	0	0	0	2	0	0	0	0	0	0
		0.2.28.1.1.2	f__Leptotrichiaceae	0	0	0	0	0	0	0	0	0	0	0	27	134	0	0	57	105	0	0	0
		0.2.50.1.1.1	unclassified	0	0	0	0	0	3	0	0	0	0	0	0	0	0	0	0	0	0	0	0
		0.2.58.6.8.2	unclassified	0	0	0	1145	0	0	0	0	0	0	0	0	0	0	0	0	0	0	0	0
		0.2.60.1.2.1	f__Caulobacteraceae	0	0	4	0	0	400	11	0	0	0	0	45	0	0	0	0	189	136	0	62
		0.2.60.1.7.1	f__Aurantimonadaceae	0	0	0	0	0	61	0	0	0	8	0	0	0	0	0	0	0	0	0	0
		0.2.60.1.7.3	f__Beijerinckiaceae	0	0	0	0	0	59	0	0	0	0	0	0	0	0	0	0	1	97	0	0
		0.2.60.1.7.4	f__Bradyrhizobiaceae	26	25	20	622	12	52	6	13	198	5	373	78	145	294	0	156	61	221	50	0
		0.2.60.1.7.5	f__Brucellaceae	0	0	0	0	0	0	0	0	0	0	0	0	0	0	0	41	0	0	0	0
		0.2.60.1.7.7	f__Hyphomicrobiaceae	0	0	0	0	0	8	0	0	0	0	0	0	0	0	0	0	0	0	0	0
		0.2.60.1.7.8	f__Methylobacteriaceae	31	10	28	0	8	24	27	1	18	30	263	0	90	162	0	71	105	258	252	261
		0.2.60.1.7.9	f__Methylocystaceae	0	0	0	0	0	98	0	0	0	0	0	0	0	0	0	0	0	0	0	0
		0.2.60.1.7.10	f__Phyllobacteriaceae	0	13	8	147	0	0	0	13	0	0	0	0	0	229	0	0	0	64	0	144
		0.2.60.1.7.11	f__Rhizobiaceae	0	0	8	0	0	27	0	0	0	0	0	0	0	0	0	0	42	70	0	0
		0.2.60.1.7.14	unclassified	0	0	0	0	0	234	0	0	0	0	0	0	0	0	0	0	50	0	0	0
		0.2.60.1.8.2	f__Rhodobacteraceae	27	0	9	0	3	188	2	0	74	0	0	0	0	123	0	0	39	60	132	755
		0.2.60.1.9.1	f__Acetobacteraceae	0	0	0	0	8	112	12	0	0	0	85	0	0	0	0	0	0	0	0	0
		0.2.60.1.9.2	f__Rhodospirillaceae	0	0	9	0	0	643	0	0	0	19	0	226	0	0	0	0	0	0	0	0
		0.2.60.1.11.1	f__Erythrobacteraceae	0	0	0	0	0	10	0	0	0	0	0	0	0	0	0	0	0	0	0	0
		0.2.60.1.11.2	f__Sphingomonadaceae	20	23	67	1619	19	206	66	3	63	13	294	361	309	140	151	213	88	1420	202	872
		0.2.60.1.11.3	unclassified	0	0	0	0	0	1	0	0	0	0	0	0	0	0	0	1	0	17	0	0
		0.2.60.2.3.1	f__Alcaligenaceae	2	0	0	0	22	0	0	0	0	1	0	0	14	0	0	195	0	0	0	1
		0.2.60.2.3.2	f__Burkholderiaceae	11	8	25	1775	8	12	44	7	98	0	0	117	106	64	110	246	144	370	200	209
		0.2.60.2.3.3	f__Comamonadaceae	30	9	51	1977	22	1544	0	26	121	13	454	306	125	99	260	0	75	106	33	189
		0.2.60.2.3.4	f__Oxalobacteraceae	101	70	96	5305	67	815	114	24	587	24	1325	751	929	635	1043	1010	1149	1004	1021	556
		0.2.60.2.3.5	unclassified	0	1	0	2	0	8	0	0	0	0	0	0	0	0	0	0	0	0	0	0
		0.2.60.2.14.1	f__Neisseriaceae	13	0	0	0	0	15	10	8	0	0	0	0	0	0	0	0	0	0	0	0
		0.2.60.2.17.1	f__Rhodocyclaceae	0	0	0	0	0	0	0	0	0	0	0	64	0	0	0	0	0	0	0	0
		0.2.60.3.3.1	f__Bacteriovoracaceae	0	0	0	0	0	47	0	0	0	0	0	0	0	0	0	0	81	0	0	0
		0.2.60.3.3.3	f__Bdellovibrionaceae	0	0	0	0	0	12	0	0	0	0	0	0	0	0	0	0	0	0	0	0
		0.2.60.3.16.4	f__Haliangiaceae	0	0	0	0	0	0	7	0	0	0	0	0	0	0	0	0	0	0	0	0
		0.2.60.3.16.5	f__Myxococcaceae	0	0	0	0	0	0	0	0	0	0	0	0	0	0	0	0	0	0	0	84
		0.2.60.4.1.2	f__Helicobacteraceae	1	0	0	0	0	1	0	0	0	0	0	0	0	0	0	0	0	0	0	0
		0.2.60.5.1.1	unclassified	0	0	0	0	0	0	11	0	0	0	0	0	0	0	0	0	0	0	0	0
		0.2.60.5.3.2	f__Succinivibrionaceae	0	0	0	0	0	0	0	0	0	1	0	0	0	0	0	0	0	0	0	0
		0.2.60.5.4.3	f__Alteromonadaceae	0	0	0	0	0	0	0	0	0	0	0	0	0	0	0	0	0	74	0	0
		0.2.60.5.4.13	f__[Chromatiaceae]	0	0	0	0	0	13	14	0	0	0	0	0	0	24	0	0	0	0	0	40
		0.2.60.5.7.1	f__Enterobacteriaceae	7	1	15	0	6	31	3	0	122	0	76	24	0	1	1	1	0	0	87	89
		0.2.60.5.14.1	f__Pasteurellaceae	0	0	0	0	0	3	0	0	0	0	0	0	0	0	0	119	0	0	0	0
		0.2.60.5.15.1	f__Moraxellaceae	48	0	51	130	0	322	22	3	88	0	141	161	128	0	56	109	149	138	196	317
		0.2.60.5.15.2	f__Pseudomonadaceae	46	2	20	792	68	89	5	0	0	0	161	71	0	1	69	1064	102	167	0	59
		0.2.60.5.19.1	f__Piscirickettsiaceae	0	0	0	0	0	7	0	0	0	0	0	0	0	0	0	0	0	0	0	0
		0.2.60.5.20.2	f__Vibrionaceae	0	0	0	0	0	0	0	0	0	0	0	50	0	0	0	0	0	0	0	1
		0.2.60.5.21.1	f__Sinobacteraceae	0	0	0	0	0	0	0	0	65	0	0	0	0	0	0	0	0	0	0	0
		0.2.60.5.21.2	f__Xanthomonadaceae	11	0	8	0	0	61	9	0	0	0	0	0	198	0	9	85	0	0	0	24
		0.2.60.8.1.1	unclassified	0	0	0	1	0	0	0	0	0	0	0	0	0	0	0	0	0	0	0	0
		0.2.65.3.3.1	f__Spirochaetaceae	0	0	0	0	0	7	0	0	0	0	0	0	0	0	0	0	0	0	0	0
		0.2.69.3.1.1	unclassified	0	0	0	0	0	49	0	0	0	0	0	0	0	0	0	0	0	0	0	0
		0.2.69.4.3.1	unclassified	0	0	0	0	0	0	0	0	0	5	0	0	0	0	0	0	0	0	0	0
		0.2.69.4.4.1	f__Rs-045	0	0	9	0	0	0	0	0	0	0	0	0	0	0	0	0	0	0	0	0
		0.2.69.4.4.2	unclassified	0	0	0	0	0	2	0	0	32	0	0	0	0	0	0	0	0	0	0	0
		0.2.69.4.5.1	unclassified	0	0	0	0	0	0	0	0	83	0	0	0	0	0	0	0	0	0	0	0
		0.2.74.3.1.1	f__Verrucomicrobiaceae	0	0	0	0	0	0	0	0	0	0	0	0	0	0	0	0	0	86	0	0
		0.2.74.6.1.2	f__[Chthoniobacteraceae]	0	0	0	646	0	0	0	0	0	0	0	0	0	0	0	0	0	0	0	0
		0.2.85.1.1.1	f__Deinococcaceae	0	0	0	0	0	24	0	0	0	0	0	0	0	0	0	0	0	0	0	0
		0.2.85.1.1.2	f__Trueperaceae	0	0	0	0	6	0	0	0	0	0	0	0	0	0	1	0	1	0	0	0
		0.2.85.1.2.1	f__Thermaceae	0	0	0	0	0	0	4	0	0	0	0	0	0	0	0	0	0	0	0	0
		0.2.86.1.1.1	unclassified	0	0	0	0	0	2	5	0	0	0	1	0	0	0	0	0	0	0	0	0
	genus	rankID	Sample	1t	2t	3t	4t	5t	6t	7t	8t	9t	10t	13n	14n	15n	16n	17n	18n	19n	20n	21n	22n
		0.2.3.5.1.1.7	g__Granulicella	0	0	0	0	0	0	0	0	0	0	0	48	0	0	0	0	0	0	0	0
		0.2.3.16.1.1.1	unclassified	0	0	0	0	0	0	0	0	0	0	0	0	0	0	0	0	19	0	0	0
		0.2.3.18.5.1.1	unclassified	23	0	0	0	0	0	0	0	0	0	0	0	0	0	0	0	0	0	0	0
		0.2.4.1.1.15.1	unclassified	0	0	0	0	0	0	0	0	0	0	0	0	0	0	0	0	128	0	0	0
		0.2.4.2.1.2.2	g__Actinomyces	0	0	0	0	0	0	5	0	0	0	0	4	0	0	0	0	0	0	0	0
		0.2.4.2.1.7.1	g__Georgenia	9	0	0	0	0	0	0	0	0	0	0	0	0	0	0	0	0	0	0	0
		0.2.4.2.1.8.1	g__Brevibacterium	0	0	0	206	0	0	0	0	0	0	0	0	0	0	0	0	0	0	0	0
		0.2.4.2.1.9.2	g__Cellulomonas	14	0	0	0	0	0	0	0	0	0	0	0	0	0	0	0	0	0	0	0
		0.2.4.2.1.10.1	g__Corynebacterium	8	3	14	582	4	40	4	2	171	6	17	104	0	116	26	50	0	345	24	148
		0.2.4.2.1.12.1	g__Brachybacterium	0	0	0	0	0	1	0	0	0	0	0	0	0	0	0	0	0	0	0	0
		0.2.4.2.1.15.1	g__Dietzia	0	0	0	0	0	10	0	0	0	0	0	0	0	0	0	0	0	0	0	0
		0.2.4.2.1.17.2	g__Blastococcus	0	4	1	0	0	87	8	0	0	0	0	0	0	0	0	0	0	0	0	0
		0.2.4.2.1.17.3	g__Geodermatophilus	0	0	0	0	0	0	0	0	77	0	0	0	0	106	0	0	0	0	0	0
		0.2.4.2.1.17.4	g__Modestobacter	28	0	0	0	43	0	0	0	0	0	0	0	0	0	0	0	0	0	0	0
		0.2.4.2.1.17.5	unclassified	0	0	0	0	0	3	0	0	0	0	0	0	0	0	0	0	0	0	0	85
		0.2.4.2.1.20.5	g__Knoellia	0	0	0	0	1	0	0	0	0	0	0	0	0	0	0	0	0	33	0	0
		0.2.4.2.1.20.11	g__Ornithinimicrobium	0	0	0	0	0	10	0	0	0	0	0	0	0	0	0	0	0	0	0	0
		0.2.4.2.1.20.14	g__Serinicoccus	0	0	0	0	0	3	0	0	15	0	0	0	0	0	0	0	0	0	0	0
		0.2.4.2.1.20.17	unclassified	0	0	0	0	0	13	7	0	0	0	0	0	0	0	0	0	0	0	0	0
		0.2.4.2.1.22.1	g__Kineococcus	0	4	0	0	0	0	0	0	0	0	0	0	0	0	0	0	0	0	0	0
		0.2.4.2.1.22.3	g__Quadrisphaera	0	0	30	0	0	1	0	0	0	0	0	0	0	0	0	0	0	0	0	0
		0.2.4.2.1.23.2	g__Agrococcus	0	0	0	0	0	20	0	0	0	0	0	0	0	0	0	0	0	0	59	0
		0.2.4.2.1.23.9	g__Curtobacterium	20	0	0	0	0	0	0	0	0	0	0	0	0	0	0	0	0	47	0	0
		0.2.4.2.1.23.16	g__Leucobacter	0	0	0	0	0	9	0	0	0	0	0	0	0	0	0	0	0	0	0	0
		0.2.4.2.1.23.18	g__Microbacterium	2	0	0	0	0	21	0	0	0	0	11	34	0	0	0	0	0	0	0	0
		0.2.4.2.1.23.22	g__Pseudoclavibacter	0	0	0	0	0	0	0	0	0	0	0	57	0	0	0	0	0	0	0	0
		0.2.4.2.1.23.29	unclassified	1	0	7	0	0	0	0	9	30	0	0	0	0	0	0	0	0	9	0	0
		0.2.4.2.1.24.2	g__Arthrobacter	0	3	0	0	0	139	0	0	0	0	0	0	0	0	0	0	0	0	103	0
		0.2.4.2.1.24.5	g__Kocuria	0	0	11	0	0	21	5	0	40	0	0	0	0	213	0	0	19	0	0	0
		0.2.4.2.1.24.6	g__Microbispora	0	0	0	0	0	9	0	0	0	0	0	0	0	0	0	0	0	0	49	0
		0.2.4.2.1.24.7	g__Micrococcus	0	2	3	0	0	33	0	0	27	0	0	0	0	0	0	47	34	0	52	92
		0.2.4.2.1.24.8	g__Nesterenkonia	0	8	0	0	0	0	0	0	0	0	0	0	0	0	0	0	0	0	0	0
		0.2.4.2.1.24.10	g__Rothia	0	0	0	0	1	0	0	0	0	0	0	1	0	0	0	0	0	0	0	0
		0.2.4.2.1.24.13	unclassified	0	0	0	0	0	0	0	0	1	0	0	0	0	72	0	0	0	0	1	0
		0.2.4.2.1.25.11	g__Micromonospora	0	0	0	0	0	0	0	0	0	0	0	0	0	0	0	0	39	0	0	0
		0.2.4.2.1.26.1	g__Mycobacterium	0	0	0	0	0	0	0	3	0	0	48	0	0	0	0	0	77	0	0	0
		0.2.4.2.1.28.2	g__Rhodococcus	0	0	0	0	0	0	0	15	0	0	0	0	0	0	0	0	0	0	0	0
		0.2.4.2.1.29.3	g__Friedmanniella	0	0	0	203	0	0	0	0	0	0	0	0	0	0	0	0	0	0	0	0
		0.2.4.2.1.29.6	g__Nocardioides	0	0	3	0	2	78	0	0	0	0	12	0	0	0	0	0	0	0	0	0
		0.2.4.2.1.29.7	g__Pimelobacter	0	0	0	0	0	0	0	0	0	4	0	0	0	0	0	0	0	0	0	0
		0.2.4.2.1.29.8	g__Propionicimonas	0	0	0	0	0	2	0	0	0	0	0	0	0	0	0	0	0	0	0	0
		0.2.4.2.1.29.9	unclassified	0	0	0	60	0	8	0	10	0	0	0	0	0	0	0	0	0	52	0	0
		0.2.4.2.1.30.3	g__Nocardiopsis	0	0	0	0	0	0	0	0	0	0	0	0	0	0	0	0	0	43	0	13
		0.2.4.2.1.30.8	unclassified	0	0	2	0	0	0	0	0	0	0	0	0	0	0	0	0	0	0	0	0
		0.2.4.2.1.32.5	g__Propionibacterium	10	7	21	395	6	34	10	10	215	2	24	105	235	72	6	163	123	125	7	35
		0.2.4.2.1.32.8	unclassified	0	0	0	0	0	1	2	0	0	0	0	0	0	0	0	0	0	2	0	0
		0.2.4.2.1.33.5	g__Prauserella	0	0	0	0	0	0	0	0	0	0	0	0	0	0	0	40	0	0	0	0
		0.2.4.2.1.33.6	g__Pseudonocardia	0	0	4	0	0	3	0	0	0	0	0	24	0	0	0	0	0	0	0	0
		0.2.4.2.1.33.8	g__Saccharopolyspora	0	10	0	0	0	0	0	0	0	0	0	0	0	0	0	0	0	0	0	0
		0.2.4.2.1.38.5	g__Streptomyces	11	0	0	0	0	0	0	0	0	0	0	0	0	0	0	0	0	0	0	0
		0.2.4.2.1.43.2	g__Yaniella	0	0	0	0	0	0	0	5	0	0	0	0	0	0	0	0	0	0	0	0
		0.2.4.2.1.44.1	unclassified	0	0	5	0	2	2	1	0	0	0	0	17	0	0	0	0	0	47	0	0
		0.2.4.2.2.1.3	g__Bifidobacterium	0	0	0	0	0	0	0	0	2069	0	0	0	0	0	0	0	0	0	0	0
		0.2.4.3.1.1.3	g__Collinsella	3	1	0	0	0	0	1	0	493	0	0	0	1	0	0	0	0	0	0	1
		0.2.4.3.1.1.10	unclassified	0	0	0	0	0	0	0	0	0	0	0	0	0	0	53	0	0	0	0	0
		0.2.4.8.1.1.1	g__Rubrobacter	21	2	3	297	2	21	15	12	60	3	0	26	91	79	46	137	62	212	0	153
		0.2.4.9.1.2.2	unclassified	0	0	0	0	0	0	0	0	0	0	0	0	0	0	0	31	0	0	0	0
		0.2.4.9.2.3.2	unclassified	0	0	0	0	0	0	0	0	0	0	0	0	40	0	0	0	0	0	0	0
		0.2.4.10.1.1.1	unclassified	0	0	0	0	0	0	0	0	0	0	0	0	0	0	0	0	1	0	0	0
		0.2.10.3.1.3.3	g__Bacteroides	1	4	1	0	0	0	1	0	145	1	0	67	1	0	0	1	0	2	0	0
		0.2.10.3.1.3.4	unclassified	0	1	0	0	0	0	0	0	0	0	0	0	0	0	0	1	0	0	0	0
		0.2.10.3.1.7.7	g__Porphyromonas	0	0	0	848	0	0	2	0	1	0	0	0	0	0	22	0	0	0	0	0
		0.2.10.3.1.8.1	g__Prevotella	6	5	2	1	0	5	17	2	0	0	0	0	1	0	0	0	0	0	0	0
		0.2.10.3.1.16.4	g__[Prevotella]	0	0	0	0	0	0	0	1	0	0	0	0	0	0	0	11	0	0	0	0
		0.2.10.4.1.2.1	g__Adhaeribacter	0	0	0	0	0	0	0	0	0	0	0	0	0	0	60	0	0	0	0	0
		0.2.10.4.1.2.3	g__Dyadobacter	0	0	0	0	0	2	0	0	0	2	0	0	0	0	0	0	0	0	0	0
		0.2.10.4.1.2.7	g__Hymenobacter	0	0	13	0	4	0	0	0	0	0	0	0	0	0	0	0	0	73	7	0
		0.2.10.4.1.2.17	g__Spirosoma	0	0	0	0	0	0	0	0	0	0	137	0	0	0	0	0	0	0	0	0
		0.2.10.4.1.5.1	unclassified	0	0	0	0	0	7	0	0	0	0	0	0	0	0	0	0	0	0	0	0
		0.2.10.5.1.3.23	g__Flavobacterium	0	0	0	229	0	0	0	0	0	12	0	0	0	0	0	24	0	0	0	0
		0.2.10.5.1.5.2	g__Chryseobacterium	0	0	0	0	0	53	0	0	0	7	0	0	0	0	46	22	0	0	0	0
		0.2.10.5.1.5.3	g__Cloacibacterium	0	4	0	0	0	0	0	0	0	0	0	0	0	0	0	0	0	0	0	0
		0.2.10.8.1.2.1	g__Cytophagales	0	0	0	0	0	0	0	0	0	0	0	0	0	0	0	0	0	1	0	0
		0.2.10.8.1.2.2	g__Mucilaginibacter	0	0	0	0	0	6	0	0	0	0	0	0	0	0	0	0	0	208	0	0
		0.2.10.8.1.2.5	g__Pedobacter	0	0	0	0	0	0	0	0	0	0	0	0	0	0	0	0	0	233	0	0
		0.2.10.8.1.2.7	g__Sphingobacterium	0	0	0	0	0	5	0	0	0	0	0	0	0	0	0	0	0	0	0	0
		0.2.10.8.1.2.8	unclassified	0	0	0	0	0	1	0	0	0	0	0	0	0	0	0	0	0	19	0	0
		0.2.10.11.1.1.5	g__Flavisolibacter	0	0	0	0	0	16	0	0	0	0	0	0	0	0	0	0	0	0	0	0
		0.2.10.11.1.1.10	g__Sediminibacterium	0	0	0	626	0	0	0	0	0	0	0	0	0	0	0	0	0	0	0	0
		0.2.10.11.1.1.11	g__Segetibacter	0	0	0	262	0	0	0	0	0	0	0	0	0	0	0	0	0	0	0	0
		0.2.10.12.1.1.1	unclassified	0	0	0	91	0	0	3	0	0	0	0	0	0	0	0	0	0	0	0	0
		0.2.16.5.1.1.1	unclassified	14	0	0	0	0	0	0	0	0	0	0	0	0	0	0	0	0	0	0	0
		0.2.16.16.3.1.1	unclassified	0	0	0	0	0	1	0	0	0	0	0	0	0	0	0	0	0	106	0	0
		0.2.18.6.1.1.3	unclassified	0	0	0	0	1	0	0	0	0	0	0	0	0	0	0	0	0	0	0	0
		0.2.18.6.1.7.9	unclassified	0	0	0	0	0	12	0	0	0	0	0	0	0	0	0	0	0	0	0	0
		0.2.18.6.2.2.7	g__Phormidium	0	0	0	0	0	4	0	0	0	0	0	0	0	0	0	0	0	0	0	0
		0.2.18.8.1.1.1	unclassified	0	0	0	0	0	0	0	0	0	0	0	0	0	0	0	30	0	0	0	0
		0.2.27.2.1.2.5	g__Bacillus	0	0	1	0	0	29	5	23	27	0	0	115	1	0	0	102	44	0	0	0
		0.2.27.2.1.2.8	g__Geobacillus	0	0	2	0	0	0	0	0	0	0	0	0	0	0	0	0	0	0	0	0
		0.2.27.2.1.2.18	g__Oceanobacillus	42	0	0	0	0	0	0	0	0	0	0	0	0	0	0	0	0	0	0	0
		0.2.27.2.1.2.29	g__Sinobaca	0	0	0	0	0	10	0	0	0	0	0	0	0	0	0	0	0	0	0	0
		0.2.27.2.1.2.34	unclassified	0	0	0	0	0	0	0	0	0	0	0	24	0	0	0	0	0	0	0	0
		0.2.27.2.1.3.1	g__Brochothrix	0	0	0	0	0	13	0	0	0	0	0	0	0	0	0	0	0	0	0	0
		0.2.27.2.1.3.2	g__Listeria	0	0	2	0	0	1	1	1	0	0	0	0	0	0	0	1	0	0	0	0
		0.2.27.2.1.4.5	g__Paenibacillus	0	0	0	0	0	0	0	0	0	0	0	0	0	0	0	0	22	0	0	0
		0.2.27.2.1.6.3	g__Chryseomicrobium	0	0	0	0	0	6	0	0	0	0	0	0	0	0	0	0	0	0	0	0
		0.2.27.2.1.6.6	g__Paenisporosarcina	0	0	0	0	0	0	0	0	0	0	0	0	0	0	19	0	0	0	0	0
		0.2.27.2.1.6.8	g__Planomicrobium	0	0	0	0	0	27	0	0	0	0	64	0	0	0	0	0	0	0	0	67
		0.2.27.2.1.6.10	g__Rummeliibacillus	0	0	0	0	0	9	0	0	0	0	0	0	0	0	0	0	0	0	0	0
		0.2.27.2.1.6.12	g__Sporosarcina	0	0	0	649	0	0	0	0	0	0	0	0	0	0	0	0	0	0	0	0
		0.2.27.2.1.6.16	unclassified	0	0	0	0	0	1	0	0	0	0	0	0	0	0	0	0	0	0	0	0
		0.2.27.2.1.8.1	g__Jeotgalicoccus	0	0	7	0	0	4	0	0	0	0	0	0	0	0	0	0	0	105	0	0
		0.2.27.2.1.8.2	g__Macrococcus	0	0	0	0	0	5	0	0	0	0	0	0	0	0	0	0	99	0	0	0
		0.2.27.2.1.8.3	g__Salinicoccus	2	2	0	0	0	8	10	0	0	0	0	0	0	0	0	0	0	0	0	0
		0.2.27.2.1.8.4	g__Staphylococcus	45	3	29	458	9	36	6	18	72	9	54	24	0	206	121	387	332	334	7	0
		0.2.27.2.1.9.2	g__Laceyella	0	0	0	0	0	0	0	0	0	0	0	132	0	0	0	0	0	0	0	0
		0.2.27.2.1.9.5	g__Planifilum	0	0	0	0	0	0	0	0	0	0	0	0	12	0	0	0	0	0	0	0
		0.2.27.2.1.9.8	g__Thermoactinomyces	0	0	0	0	0	0	0	0	0	0	0	67	0	0	0	0	0	0	0	0
		0.2.27.2.1.10.1	g__Exiguobacterium	0	0	0	0	0	9	0	0	0	0	0	88	0	0	0	0	0	0	95	0
		0.2.27.2.1.12.1	unclassified	0	0	1	0	0	0	0	0	0	0	0	0	0	0	0	0	0	0	0	0
		0.2.27.2.4.1.2	g__Aerococcus	0	0	0	0	0	8	0	0	0	0	0	0	0	0	186	0	0	0	0	0
		0.2.27.2.4.1.5	g__Alloiococcus	0	0	2	0	0	0	0	0	0	0	0	0	0	0	0	0	0	0	0	0
		0.2.27.2.4.1.7	g__Atopostipes	0	1	0	0	0	7	0	0	50	0	125	0	0	0	0	48	0	0	0	0
		0.2.27.2.4.1.8	g__Facklamia	0	0	4	0	0	5	0	0	0	0	0	0	0	0	0	0	0	0	0	0
		0.2.27.2.4.2.2	g__Desemzia	0	0	0	0	0	0	0	0	0	0	0	120	0	0	0	0	0	0	0	0
		0.2.27.2.4.2.3	g__Granulicatella	0	0	0	0	0	0	0	0	0	0	0	0	0	0	0	0	1	0	0	0
		0.2.27.2.4.2.5	g__Trichococcus	0	0	0	0	0	0	0	0	0	0	0	1	0	0	0	0	0	0	0	0
		0.2.27.2.4.3.1	g__Enterococcus	1	0	0	0	1	2	0	0	530	0	0	0	1	0	0	0	1	0	0	0
		0.2.27.2.4.4.1	g__Lactobacillus	0	5	7	0	0	9	1	0	0	0	0	1	0	0	0	0	55	0	1	1
		0.2.27.2.4.5.4	g__Weissella	0	0	4	0	0	5	0	0	0	0	0	0	0	0	0	0	0	0	0	0
		0.2.27.2.4.6.1	g__Lactococcus	0	0	8	0	0	0	0	0	0	0	0	0	0	0	0	0	24	0	0	0
		0.2.27.2.4.6.2	g__Streptococcus	29	0	0	401	1	6	5	1	63	1	0	1	1	0	0	144	0	0	0	64
		0.2.27.3.2.3.9	g__Clostridium	1	2	0	0	0	0	0	0	0	0	0	123	0	0	0	0	0	0	0	2
		0.2.27.3.2.3.15	g__SMB53	6	0	4	0	0	0	0	0	0	0	0	0	0	0	0	0	0	0	0	0
		0.2.27.3.2.6.5	g__Pseudoramibacter_Eubacterium	0	0	0	0	0	0	0	0	4	0	0	0	0	0	0	0	0	0	0	0
		0.2.27.3.2.10.3	g__Blautia	0	1	0	2	0	0	1	1	0	3	1	0	0	0	1	0	0	1	0	1
		0.2.27.3.2.10.6	g__Clostridium	0	0	0	0	0	0	0	0	0	0	0	0	0	0	0	0	0	0	0	173
		0.2.27.3.2.10.7	g__Coprococcus	0	0	0	0	0	0	0	0	0	0	1	0	0	0	1	0	0	0	0	0
		0.2.27.3.2.10.10	g__Dorea	1	1	0	0	0	0	0	0	95	0	0	0	1	1	0	2	0	1	0	0
		0.2.27.3.2.10.11	g__Epulopiscium	0	0	0	0	0	0	0	0	0	0	0	0	0	0	0	0	0	0	0	60
		0.2.27.3.2.10.27	g__[Ruminococcus]	1	0	0	0	0	0	0	0	25	0	0	0	0	0	0	0	0	0	0	0
		0.2.27.3.2.10.28	unclassified	0	0	0	0	1	0	0	0	32	0	0	0	0	1	0	1	0	52	0	89
		0.2.27.3.2.11.11	g__Peptococcus	1	0	0	0	0	0	1	0	0	0	0	0	0	0	0	0	0	0	0	0
		0.2.27.3.2.13.4	g__Butyricicoccus	0	0	0	0	0	0	0	0	26	0	0	0	0	0	0	0	0	0	0	0
		0.2.27.3.2.13.8	g__Faecalibacterium	0	0	0	0	0	0	0	1	52	0	1	0	0	0	0	0	0	0	0	0
		0.2.27.3.2.13.10	g__Oscillospira	0	0	0	0	0	0	0	0	14	0	0	0	0	0	0	0	0	0	0	0
		0.2.27.3.2.13.14	g__Subdoligranulum	0	0	0	0	0	0	1	0	0	0	0	0	0	0	0	0	0	0	0	0
		0.2.27.3.2.13.15	unclassified	0	0	0	0	0	0	0	0	126	0	0	0	0	0	0	0	0	0	0	0
		0.2.27.3.2.18.2	g__Acidaminococcus	1	0	0	0	0	0	0	0	0	0	0	0	0	0	0	0	0	0	0	0
		0.2.27.3.2.18.9	g__Dialister	0	0	0	0	0	2	0	0	0	0	0	0	0	0	0	0	0	0	0	0
		0.2.27.3.2.18.11	g__Megamonas	1	0	0	0	0	0	0	0	0	0	0	0	0	0	0	0	0	0	0	0
		0.2.27.3.2.18.12	g__Megasphaera	3	0	0	0	0	0	0	0	0	0	0	0	0	0	0	0	0	0	0	0
		0.2.27.3.2.18.16	g__Phascolarctobacterium	0	0	0	0	1	0	0	0	0	0	0	0	0	0	0	0	0	0	0	0
		0.2.27.3.2.18.25	g__Veillonella	0	0	0	0	0	0	36	0	0	0	0	0	0	0	0	0	0	0	0	0
		0.2.27.3.2.18.28	unclassified	0	0	0	0	0	0	0	0	136	0	0	0	0	0	0	0	0	0	0	0
		0.2.27.3.2.21.2	g__Anaerococcus	0	0	0	0	0	0	0	18	0	0	0	0	0	0	0	0	0	42	0	0
		0.2.27.3.2.21.9	g__Peptoniphilus	0	0	10	0	0	2	0	0	0	0	0	0	0	0	0	0	0	0	0	0
		0.2.27.3.2.21.13	g__Tissierella_Soehngenia	0	0	0	0	5	0	0	0	0	0	0	0	0	0	0	0	0	0	0	0
		0.2.27.3.2.22.1	unclassified	15	0	0	0	0	0	0	0	0	0	0	0	0	0	0	0	0	0	0	0
		0.2.27.4.1.1.4	g__Bulleidia	0	0	0	0	0	0	0	1	0	0	0	0	0	0	0	0	0	0	0	0
		0.2.27.4.1.1.6	g__Clostridium	0	0	0	0	0	0	0	0	17	0	0	0	0	0	0	0	0	0	0	0
		0.2.27.4.1.1.18	unclassified	0	0	0	0	0	0	0	0	83	0	0	0	0	0	0	0	0	0	0	0
		0.2.28.1.1.1.2	g__Fusobacterium	0	2	1	0	0	0	8	0	1	0	0	0	0	2	0	0	0	0	0	0
		0.2.28.1.1.2.1	g__Leptotrichia	0	0	0	0	0	0	0	0	0	0	0	27	134	0	0	57	0	0	0	0
		0.2.28.1.1.2.3	g__Sneathia	0	0	0	0	0	0	0	0	0	0	0	0	0	0	0	0	105	0	0	0
		0.2.50.1.1.1.1	unclassified	0	0	0	0	0	3	0	0	0	0	0	0	0	0	0	0	0	0	0	0
		0.2.58.6.8.2.1	unclassified	0	0	0	1145	0	0	0	0	0	0	0	0	0	0	0	0	0	0	0	0
		0.2.60.1.2.1.2	g__Asticcacaulis	0	0	0	0	0	0	0	0	0	0	0	0	0	0	0	0	0	32	0	0
		0.2.60.1.2.1.3	g__Brevundimonas	0	0	4	0	0	20	0	0	0	0	0	45	0	0	0	0	121	0	0	0
		0.2.60.1.2.1.4	g__Caulobacter	0	0	0	0	0	0	0	0	0	0	0	0	0	0	0	0	0	102	0	0
		0.2.60.1.2.1.5	g__Mycoplana	0	0	0	0	0	38	0	0	0	0	0	0	0	0	0	0	68	0	0	0
		0.2.60.1.2.1.7	g__Phenylobacterium	0	0	0	0	0	160	11	0	0	0	0	0	0	0	0	0	0	0	0	62
		0.2.60.1.2.1.9	unclassified	0	0	0	0	0	182	0	0	0	0	0	0	0	0	0	0	0	2	0	0
		0.2.60.1.7.1.4	unclassified	0	0	0	0	0	61	0	0	0	8	0	0	0	0	0	0	0	0	0	0
		0.2.60.1.7.3.9	unclassified	0	0	0	0	0	59	0	0	0	0	0	0	0	0	0	0	1	97	0	0
		0.2.60.1.7.4.2	g__Balneimonas	0	0	5	0	7	22	0	0	0	0	0	0	0	0	0	0	0	0	0	0
		0.2.60.1.7.4.5	g__Bradyrhizobium	26	24	15	613	3	29	6	13	191	5	368	78	144	293	0	154	60	216	48	0
		0.2.60.1.7.4.9	unclassified	0	1	0	9	2	1	0	0	7	0	5	0	1	1	0	2	1	5	2	0
		0.2.60.1.7.5.4	unclassified	0	0	0	0	0	0	0	0	0	0	0	0	0	0	0	41	0	0	0	0
		0.2.60.1.7.7.1	g__Devosia	0	0	0	0	0	8	0	0	0	0	0	0	0	0	0	0	0	0	0	0
		0.2.60.1.7.8.2	g__Magnetospirillum	0	0	2	0	0	3	0	0	0	0	0	0	0	0	0	0	0	0	0	0
		0.2.60.1.7.8.3	g__Methylobacterium	31	10	25	0	8	21	27	1	0	25	263	0	90	162	0	71	105	258	252	261
		0.2.60.1.7.8.4	unclassified	0	0	1	0	0	0	0	0	18	5	0	0	0	0	0	0	0	0	0	0
		0.2.60.1.7.9.3	g__Pleomorphomonas	0	0	0	0	0	98	0	0	0	0	0	0	0	0	0	0	0	0	0	0
		0.2.60.1.7.10.12	g__Phyllobacterium	0	13	8	147	0	0	0	13	0	0	0	0	0	229	0	0	0	64	0	144
		0.2.60.1.7.11.1	g__Agrobacterium	0	0	7	0	0	27	0	0	0	0	0	0	0	0	0	0	42	0	0	0
		0.2.60.1.7.11.6	g__Kaistia	0	0	0	0	0	0	0	0	0	0	0	0	0	0	0	0	0	2	0	0
		0.2.60.1.7.11.9	g__Rhizobium	0	0	0	0	0	0	0	0	0	0	0	0	0	0	0	0	0	67	0	0
		0.2.60.1.7.11.12	unclassified	0	0	1	0	0	0	0	0	0	0	0	0	0	0	0	0	0	1	0	0
		0.2.60.1.7.14.1	unclassified	0	0	0	0	0	234	0	0	0	0	0	0	0	0	0	0	50	0	0	0
		0.2.60.1.8.2.3	g__Amaricoccus	0	0	0	0	0	0	0	0	74	0	0	0	0	0	0	0	0	0	131	0
		0.2.60.1.8.2.29	g__Paracoccus	0	0	0	0	0	84	0	0	0	0	0	0	0	0	0	0	39	60	0	0
		0.2.60.1.8.2.39	g__Rhodobacter	0	0	0	0	0	5	0	0	0	0	0	0	0	0	0	0	0	0	0	0
		0.2.60.1.8.2.46	g__Rubellimicrobium	27	0	9	0	3	96	0	0	0	0	0	0	0	123	0	0	0	0	0	0
		0.2.60.1.8.2.66	unclassified	0	0	0	0	0	3	2	0	0	0	0	0	0	0	0	0	0	0	1	755
		0.2.60.1.9.1.10	g__Craurococcus	0	0	0	0	0	0	7	0	0	0	0	0	0	0	0	0	0	0	0	0
		0.2.60.1.9.1.20	g__Roseococcus	0	0	0	0	0	5	0	0	0	0	0	0	0	0	0	0	0	0	0	0
		0.2.60.1.9.1.21	g__Roseomonas	0	0	0	0	0	83	5	0	0	0	85	0	0	0	0	0	0	0	0	0
		0.2.60.1.9.1.25	unclassified	0	0	0	0	8	24	0	0	0	0	0	0	0	0	0	0	0	0	0	0
		0.2.60.1.9.2.1	g__Azospirillum	0	0	9	0	0	245	0	0	0	0	0	226	0	0	0	0	0	0	0	0
		0.2.60.1.9.2.10	g__Magnetospirillum	0	0	0	0	0	2	0	0	0	0	0	0	0	0	0	0	0	0	0	0
		0.2.60.1.9.2.17	g__Rhodocista	0	0	0	0	0	123	0	0	0	0	0	0	0	0	0	0	0	0	0	0
		0.2.60.1.9.2.23	g__Skermanella	0	0	0	0	0	0	0	0	0	19	0	0	0	0	0	0	0	0	0	0
		0.2.60.1.9.2.30	unclassified	0	0	0	0	0	273	0	0	0	0	0	0	0	0	0	0	0	0	0	0
		0.2.60.1.11.1.7	unclassified	0	0	0	0	0	10	0	0	0	0	0	0	0	0	0	0	0	0	0	0
		0.2.60.1.11.2.2	g__Kaistobacter	0	0	0	63	0	35	0	0	0	0	0	0	0	0	0	0	0	0	0	0
		0.2.60.1.11.2.3	g__Novosphingobium	0	0	0	0	3	4	0	0	0	0	0	0	0	0	0	0	0	242	0	0
		0.2.60.1.11.2.6	g__Sphingobium	12	0	0	0	11	0	0	0	0	0	0	65	0	0	76	212	0	73	8	0
		0.2.60.1.11.2.7	g__Sphingomonas	3	23	67	828	5	118	66	3	63	3	294	296	306	140	75	1	88	977	194	751
		0.2.60.1.11.2.8	g__Sphingopyxis	0	0	0	0	0	0	0	0	0	0	0	0	0	0	0	0	0	73	0	0
		0.2.60.1.11.2.11	unclassified	5	0	0	728	0	49	0	0	0	10	0	0	3	0	0	0	0	55	0	121
		0.2.60.1.11.3.1	unclassified	0	0	0	0	0	1	0	0	0	0	0	0	0	0	0	1	0	17	0	0
		0.2.60.2.3.1.3	g__Alcaligenes	0	0	0	0	22	0	0	0	0	0	0	0	14	0	0	194	0	0	0	0
		0.2.60.2.3.1.18	g__Sutterella	2	0	0	0	0	0	0	0	0	1	0	0	0	0	0	0	0	0	0	1
		0.2.60.2.3.1.21	unclassified	0	0	0	0	0	0	0	0	0	0	0	0	0	0	0	1	0	0	0	0
		0.2.60.2.3.2.1	g__Burkholderia	11	8	25	1775	8	12	44	7	98	0	0	117	106	64	110	246	144	370	200	209
		0.2.60.2.3.3.1	g__Acidovorax	1	2	0	610	0	88	0	13	0	0	0	0	0	0	1	0	0	0	0	0
		0.2.60.2.3.3.3	g__Aquabacterium	5	0	0	0	0	0	0	0	0	0	0	0	0	0	0	0	0	0	0	0
		0.2.60.2.3.3.10	g__Comamonas	0	0	0	0	0	9	0	0	0	0	0	0	0	0	0	0	0	0	0	0
		0.2.60.2.3.3.25	g__Pelomonas	1	0	10	407	10	27	0	0	42	0	96	0	0	0	0	0	25	4	0	0
		0.2.60.2.3.3.30	g__Ramlibacter	0	0	0	0	0	7	0	0	0	0	0	0	0	0	0	0	0	0	0	0
		0.2.60.2.3.3.31	g__Rhodoferax	0	0	0	0	0	4	0	0	0	0	0	0	0	0	0	0	0	0	0	0
		0.2.60.2.3.3.32	g__Roseateles	0	0	0	0	0	4	0	0	0	0	0	0	0	0	0	0	0	0	0	0
		0.2.60.2.3.3.33	g__Rubrivivax	0	0	0	0	0	1	0	0	0	0	0	0	0	0	0	0	0	0	0	0
		0.2.60.2.3.3.34	g__Schlegelella	0	0	0	471	0	0	0	0	0	0	0	0	0	0	0	0	0	3	0	0
		0.2.60.2.3.3.39	g__Variovorax	0	0	0	0	0	0	0	0	0	0	84	0	0	0	0	0	0	0	0	0
		0.2.60.2.3.3.46	unclassified	23	7	41	489	12	1404	0	13	79	13	274	306	125	99	259	0	50	99	33	189
		0.2.60.2.3.4.8	g__Massilia	0	0	0	0	5	191	2	0	0	0	272	0	0	0	0	0	156	36	0	0
		0.2.60.2.3.4.13	g__Pseudoburkholderia	0	0	0	0	0	70	0	0	0	0	0	0	0	0	0	0	0	0	0	0
		0.2.60.2.3.4.14	g__Ralstonia	81	70	93	5305	62	115	96	23	587	24	1052	751	929	635	1041	1010	993	623	1020	523
		0.2.60.2.3.4.16	unclassified	20	0	3	0	0	439	16	1	0	0	1	0	0	0	2	0	0	345	1	33
		0.2.60.2.3.5.1	unclassified	0	1	0	2	0	8	0	0	0	0	0	0	0	0	0	0	0	0	0	0
		0.2.60.2.14.1.3	g__Aquaspirillum	0	0	0	0	0	5	0	0	0	0	0	0	0	0	0	0	0	0	0	0
		0.2.60.2.14.1.21	g__Neisseria	0	0	0	0	0	0	0	8	0	0	0	0	0	0	0	0	0	0	0	0
		0.2.60.2.14.1.28	g__Vogesella	6	0	0	0	0	10	0	0	0	0	0	0	0	0	0	0	0	0	0	0
		0.2.60.2.14.1.29	unclassified	7	0	0	0	0	0	10	0	0	0	0	0	0	0	0	0	0	0	0	0
		0.2.60.2.17.1.15	g__Petrobacter	0	0	0	0	0	0	0	0	0	0	0	64	0	0	0	0	0	0	0	0
		0.2.60.3.3.1.2	g__Peredibacter	0	0	0	0	0	47	0	0	0	0	0	0	0	0	0	0	81	0	0	0
		0.2.60.3.3.3.1	g__Bdellovibrio	0	0	0	0	0	12	0	0	0	0	0	0	0	0	0	0	0	0	0	0
		0.2.60.3.16.4.2	unclassified	0	0	0	0	0	0	7	0	0	0	0	0	0	0	0	0	0	0	0	0
		0.2.60.3.16.5.1	g__Anaeromyxobacter	0	0	0	0	0	0	0	0	0	0	0	0	0	0	0	0	0	0	0	84
		0.2.60.4.1.2.9	unclassified	1	0	0	0	0	1	0	0	0	0	0	0	0	0	0	0	0	0	0	0
		0.2.60.5.1.1.1	unclassified	0	0	0	0	0	0	11	0	0	0	0	0	0	0	0	0	0	0	0	0
		0.2.60.5.3.2.1	g__Anaerobiospirillum	0	0	0	0	0	0	0	0	0	1	0	0	0	0	0	0	0	0	0	0
		0.2.60.5.4.3.7	g__Cellvibrio	0	0	0	0	0	0	0	0	0	0	0	0	0	0	0	0	0	74	0	0
		0.2.60.5.4.13.4	g__Rheinheimera	0	0	0	0	0	13	14	0	0	0	0	0	0	24	0	0	0	0	0	40
		0.2.60.5.7.1.20	g__Enterobacter	0	0	2	0	0	0	0	0	0	0	0	0	0	0	0	0	0	0	0	0
		0.2.60.5.7.1.21	g__Erwinia	0	0	0	0	0	2	0	0	0	0	0	0	0	0	0	0	0	0	0	0
		0.2.60.5.7.1.22	g__Escherichia	0	0	0	0	5	8	3	0	120	0	0	0	0	1	0	0	0	0	45	0
		0.2.60.5.7.1.27	g__Klebsiella	0	0	0	0	0	0	0	0	0	0	75	0	0	0	0	0	0	0	0	0
		0.2.60.5.7.1.35	g__Pantoea	0	0	0	0	0	0	0	0	0	0	0	0	0	0	0	0	0	0	0	88
		0.2.60.5.7.1.41	g__Providencia	0	1	0	0	0	0	0	0	0	0	0	0	0	0	0	1	0	0	0	0
		0.2.60.5.7.1.48	g__Salmonella	0	0	0	0	1	1	0	0	0	0	0	0	0	0	1	0	0	0	0	0
		0.2.60.5.7.1.62	unclassified	7	0	13	0	0	20	0	0	2	0	1	24	0	0	0	0	0	0	42	1
		0.2.60.5.14.1.8	g__Haemophilus	0	0	0	0	0	3	0	0	0	0	0	0	0	0	0	119	0	0	0	0
		0.2.60.5.15.1.1	g__Acinetobacter	17	0	39	130	0	164	22	3	61	0	109	161	128	0	56	0	149	138	22	317
		0.2.60.5.15.1.3	g__Alkanindiges	0	0	0	0	0	13	0	0	0	0	0	0	0	0	0	0	0	0	0	0
		0.2.60.5.15.1.4	g__Enhydrobacter	31	0	12	0	0	139	0	0	27	0	32	0	0	0	0	109	0	0	173	0
		0.2.60.5.15.1.7	g__Psychrobacter	0	0	0	0	0	6	0	0	0	0	0	0	0	0	0	0	0	0	0	0
		0.2.60.5.15.1.8	unclassified	0	0	0	0	0	0	0	0	0	0	0	0	0	0	0	0	0	0	1	0
		0.2.60.5.15.2.4	g__Pseudomonas	46	2	20	792	68	89	5	0	0	0	161	71	0	1	69	1059	102	167	0	59
		0.2.60.5.15.2.6	unclassified	0	0	0	0	0	0	0	0	0	0	0	0	0	0	0	5	0	0	0	0
		0.2.60.5.19.1.5	unclassified	0	0	0	0	0	7	0	0	0	0	0	0	0	0	0	0	0	0	0	0
		0.2.60.5.20.2.7	g__Vibrio	0	0	0	0	0	0	0	0	0	0	0	50	0	0	0	0	0	0	0	1
		0.2.60.5.21.1.8	unclassified	0	0	0	0	0	0	0	0	65	0	0	0	0	0	0	0	0	0	0	0
		0.2.60.5.21.2.13	g__Lysobacter	0	0	0	0	0	61	0	0	0	0	0	0	0	0	0	54	0	0	0	0
		0.2.60.5.21.2.19	g__Stenotrophomonas	11	0	8	0	0	0	9	0	0	0	0	0	198	0	9	31	0	0	0	24
		0.2.60.8.1.1.1	unclassified	0	0	0	1	0	0	0	0	0	0	0	0	0	0	0	0	0	0	0	0
		0.2.65.3.3.1.4	g__Treponema	0	0	0	0	0	7	0	0	0	0	0	0	0	0	0	0	0	0	0	0
		0.2.69.3.1.1.1	unclassified	0	0	0	0	0	49	0	0	0	0	0	0	0	0	0	0	0	0	0	0
		0.2.69.4.3.1.1	unclassified	0	0	0	0	0	0	0	0	0	5	0	0	0	0	0	0	0	0	0	0
		0.2.69.4.4.1.1	unclassified	0	0	9	0	0	0	0	0	0	0	0	0	0	0	0	0	0	0	0	0
		0.2.69.4.4.2.1	unclassified	0	0	0	0	0	2	0	0	32	0	0	0	0	0	0	0	0	0	0	0
		0.2.69.4.5.1.1	unclassified	0	0	0	0	0	0	0	0	83	0	0	0	0	0	0	0	0	0	0	0
		0.2.74.3.1.1.3	g__Luteolibacter	0	0	0	0	0	0	0	0	0	0	0	0	0	0	0	0	0	86	0	0
		0.2.74.6.1.2.4	g__Ellin506	0	0	0	646	0	0	0	0	0	0	0	0	0	0	0	0	0	0	0	0
		0.2.85.1.1.1.3	g__Deinococcus	0	0	0	0	0	24	0	0	0	0	0	0	0	0	0	0	0	0	0	0
		0.2.85.1.1.2.3	g__Truepera	0	0	0	0	6	0	0	0	0	0	0	0	0	0	1	0	1	0	0	0
		0.2.85.1.2.1.4	g__Thermus	0	0	0	0	0	0	4	0	0	0	0	0	0	0	0	0	0	0	0	0
		0.2.86.1.1.1.1	unclassified	0	0	0	0	0	2	5	0	0	0	1	0	0	0	0	0	0	0	0	0
